# Supplementary material for: Analyzing the soybean transcriptome during autoregulation of mycorrhization identifies the transcription factors GmNF-YA1a/b as positive regulators of arbuscular mycorrhization
Source: Genome Biol. 2013 Jun 18;14(6):R62. doi: 10.1186/gb-2013-14-6-r62 (PMC3706930; doi:10.1186/gb-2013-14-6-r62)
Supplement: Additional file 2 — Supplemental Tables S1 to S3: Table S1. Soybean genes found in the Affymetrix data to be locally regulated by R. irregularis 19 days after inoculation. Table S2. Soybean candidate genes selected by Affymetrix data for further analyses. Table S3. Affymetrix data of putative CCAAT binding TF genes of soybean. [file gb-2013-14-6-r62-S2.XLS]

## Sheet: Table_S1
Table S1. Soybean genes found in the Affymetrix data to be locally regulated by R. irregularis 19 days after inoculation. Genes were selected as either up- or down-regulated in mycorrhizal root-parts compared to un-infected roots by multiple pairwise comparisons of the Affymetrix data using dChip (>2fold changes with P ≤ 0.1; n = 3). Bold genes are >5-fold up-regulated by R. irregularis in coloni…
		wild-type																														nts1007
		mycorrhizal root-parts versus root-parts of non-inoculated control plants															mycorrhizal root-parts versus non-mycorrhizal root-parts of inoculated plants															mycorrhizal root-parts versus root-parts of non-inoculated control plants															mycorrhizal root-parts versus non-mycorrhizal root-parts of inoculated plants
		baseline: wt control non-myc roots		experiment: wt treatment myc root-parts											filtered (>2fold, P≤0.1)		baseline: wt treatment non-myc root-parts		experiment: wt treatment myc root-parts											filtered (>2fold, P≤0.1)		baseline: nts1007 control non-myc roots		experiment: nts1007 treatment myc root-parts											filtered (>2fold, P≤0.1)		baseline: nts1007 treatment non-myc root-parts		experiment: nts1007 treated non-myc root-parts
probe set		baseline mean	baseline mean's SE	experiment mean	experiment mean's SE	fold change	lower bound of FC	upper bound of FC	t statistic	P value	P call % of baseline	P call % of experiment	paired t statistic	paired P value			baseline mean	baseline mean's SE	experiment mean	experiment mean's SE	fold change	lower bound of FC	upper bound of FC	t statistic	P value	P call % of baseline	P call % of experiment	paired t statistic	paired P value			baseline mean	baseline mean's SE	experiment mean	experiment mean's SE	fold change	lower bound of FC	upper bound of FC	t statistic	P value	P call % of baseline	P call % of experiment	paired t statistic	paired P value			baseline mean	baseline mean's SE	experiment mean
GmaAffx.32123.1.S1_at		29.13	4.02	5623.32	1472.88	193.07	106.45	300.63	3.798	0.062854	33	100	3.801	0.062774	*		27.49	6.99	5623.32	1472.88	204.57	105.92	390.09	3.799	0.062818	33	100	3.802	0.06275	*		26.99	4.63	5533.37	1454.72	205	110.99	334.44	3.785	0.063244	33	100	3.784	0.063286	*		52.68	23.51	5533.37
GmaAffx.67572.1.A1_at		16.95	4.17	2019.74	420.31	119.18	69.6	215.42	4.765	0.041319	100	100	4.761	0.041395	*		12.48	4.54	2019.74	420.31	161.81	86.18	417.29	4.775	0.041144	66	100	4.767	0.041299	*		10.13	3.76	1905.29	287.7	188.14	107.49	493.47	6.587	0.022262	33	100	6.603	0.022175	*		15.42	6.63	1905.29
Gma.1937.1.S1_at		80.3	17.27	4224.53	750.18	52.61	33.26	87.03	5.523	0.031182	100	100	5.509	0.031408	*		74.47	17.64	4224.53	750.18	56.73	35.22	98.54	5.531	0.031096	100	100	5.508	0.031411	*		65.99	14.38	4005.41	560.62	60.7	40.54	98.75	7.025	0.019601	100	100	6.993	0.019842	*		86.64	23.03	4005.41
GmaAffx.32612.1.S1_at		35.14	14.97	1645.44	296.43	46.82	24.66	159.27	5.425	0.031978	100	100	5.597	0.030474	*		57.01	22.42	1645.44	296.43	28.86	15.62	83.61	5.343	0.03248	66	100	5.017	0.037506	*		45.59	12.77	1856.02	486.27	40.71	20.73	82.61	3.722	0.065072	66	100	3.644	0.067749	*		77.86	31.95	1856.02
Gma.13913.1.A1_at		12.69	13.17	509.39	112.49	40.13	13.24	100000000	4.386	0.045942	0	100	4.367	0.048652			12.28	9.99	509.39	112.49	41.49	15.66	100000000	4.402	0.046579	66	100	4.466	0.046658	*		14.36	11.76	582.34	131.56	40.55	15.16	100000000	4.3	0.048661	66	100	4.277	0.050561	*		12.36	16.17	582.34
GmaAffx.70806.1.S1_at		29.61	8.61	897.64	228.67	30.31	15.59	63.01	3.793	0.062721	0	100	3.806	0.062611			36.93	13.05	897.64	228.67	24.31	11.97	61.44	3.758	0.063438	0	100	3.761	0.06399			31.39	7.55	1115.71	275.1	35.54	19.24	65	3.94	0.058649	66	100	3.923	0.059266	*		25.04	7.8	1115.71
GmaAffx.64738.1.S1_at		13.47	3.35	344.72	71.98	25.6	14.9	46.57	4.597	0.043846	33	100	4.698	0.042451	*		15.65	2.79	344.72	71.98	22.03	13.49	34.72	4.568	0.044475	33	100	4.583	0.044465	*		11.52	4.76	364.69	76.25	31.65	16.18	101.38	4.623	0.043106	66	100	4.827	0.040346	*		17.06	3.15	364.69
Gma.17483.1.S1_at		222.99	33.12	5131.09	782.23	23.01	16.04	32.91	6.269	0.0243	100	100	6.138	0.025527	*		208.21	31.06	5131.09	782.23	24.64	17.17	35.28	6.288	0.02418	100	100	6.223	0.024862	*		219.64	35.87	5239.67	803.41	23.86	16.4	35.02	6.242	0.024478	100	100	6.265	0.024541	*		213.98	39.14	5239.67
GmaAffx.91114.1.S1_s_at		59.64	7.21	1241.42	251.72	20.82	13.38	29.97	4.693	0.042398	100	100	4.72	0.042073	*		60.24	12.87	1241.42	251.72	20.61	12.46	34.57	4.686	0.042218	100	100	4.541	0.045222	*		67.72	5.94	1310.67	308.86	19.35	11.67	27.87	4.024	0.056509	100	100	3.992	0.057402	*		74.95	6.45	1310.67
GmaAffx.48042.1.S1_at		25.12	11.9	467.72	82.98	18.62	9.46	85.37	5.28	0.031226	100	100	5.739	0.02905	*		17.01	9.11	467.72	82.98	27.5	13.3	231.44	5.399	0.030984	66	100	5.172	0.03541	*		18.69	9.69	486.26	74.56	26.02	13.08	177.57	6.219	0.02295	66	100	5.93	0.027278	*		24.9	12.48	486.26
GmaAffx.59537.1.S1_at		60.96	13.08	1108.21	258.02	18.18	10.32	31.21	4.054	0.055334	66	100	4.069	0.055427	*		71.78	18.38	1108.21	258.02	15.44	8.52	29.01	4.007	0.056069	100	100	3.994	0.057359	*		74.71	19.87	1100.52	250.91	14.73	8.15	28.28	4.076	0.05411	100	100	4.036	0.056254	*		86.64	19.97	1100.52
GmaAffx.28186.1.S1_at		9.25	4.23	167.74	46.67	18.14	7.92	75.64	3.382	0.075671	66	100	3.28	0.081727	*		4.48	2.07	167.74	46.67	37.41	16.29	160.43	3.495	0.072611	33	100	3.625	0.068372	*		6.92	2.06	200.34	44.89	28.93	15.76	60.42	4.304	0.04959	33	100	4.3	0.050049	*		9.3	2.86	200.34
Gma.4254.1.S1_at		30.69	4.01	469.91	111.53	15.31	9.03	23.08	3.936	0.058667	100	100	4.008	0.056985	*		28.75	3.99	469.91	111.53	16.34	9.6	24.88	3.953	0.058198	100	100	3.976	0.057814	*		28.14	3.47	496.18	116.34	17.64	10.51	26.28	4.021	0.056471	100	100	4.04	0.056166	*		21.1	4.22	496.18
Gma.7727.1.A1_at		6.74	3.05	98.15	21.97	14.57	7.06	58.21	4.121	0.050742	66	33	4.313	0.049778	*		3.84	2.51	98.15	21.97	25.58	10.71	100000000	4.265	0.048557	33	33	4.363	0.048727	*		7.41	3.78	111.35	29.23	15.02	6.53	95.25	3.526	0.068509	33	66	3.269	0.082203	*		7.31	2.96	111.35
GmaAffx.69562.1.S1_at		136.54	13.74	1848.43	324.95	13.54	9.33	18.51	5.263	0.033994	100	100	5.306	0.033736	*		134.21	13.98	1848.43	324.95	13.77	9.47	18.91	5.27	0.033899	100	100	5.162	0.035543	*		175.36	10.81	1698.01	363.23	9.68	6.22	13.35	4.19	0.05235	100	100	4.13	0.053919	*		140.17	6.65	1698.01
GmaAffx.31080.1.A1_at		29.26	6.61	368.5	97.01	12.59	6.61	22.61	3.489	0.072276	66	100	3.373	0.07777	*		23.95	4.26	368.5	97.01	15.38	8.3	25.35	3.548	0.070664	100	100	3.49	0.073185	*		27.23	5.7	395.26	62.09	14.52	9.53	23.41	5.903	0.026465	100	100	5.824	0.028235	*		25.09	5.41	395.26
Gma.283.1.S1_at		437.8	35.81	4289.79	575.14	9.8	7.42	12.54	6.685	0.02123	100	100	6.546	0.022553	*		377.42	41.83	4289.79	575.14	11.37	8.43	15.09	6.785	0.020474	100	100	6.915	0.020277	*		433.66	39.51	4276.55	742.42	9.86	6.86	13.31	5.169	0.035033	100	100	5.087	0.036533	*		417.87	46.81	4276.55
Gma.12150.1.S1_at		225.82	113.95	2210.53	263.9	9.79	5.12	57.81	6.905	0.00847	100	100	6.348	0.023926	*		102.43	69.36	2210.53	263.9	21.58	9.84	100000000	7.726	0.01119	100	100	8.506	0.013542	*		72.94	46.72	1370.28	399.47	18.79	7.09	100000000	3.226	0.081218	100	100	3.21	0.084894	*		64.8	45.08	1370.28
GmaAffx.66987.1.S1_at		53.85	7.57	447.51	107.6	8.31	4.84	12.72	3.649	0.066567	0	100	3.82	0.062197			46.94	9.19	447.51	107.6	9.53	5.38	15.89	3.709	0.064173	66	100	3.805	0.06265	*		51.47	7.06	490.38	88.15	9.53	6.37	13.71	4.963	0.037299	66	100	5.07	0.03677	*		45.85	9	490.38
GmaAffx.40069.1.A1_at		19.65	2.56	157.43	45.54	8.01	4.1	12.7	3.021	0.093623	33	100	2.976	0.096807	*		21.75	4.97	157.43	45.54	7.24	3.55	13.31	2.962	0.094906	66	100	2.939	0.098905	*		14.79	2.65	182.61	49.66	12.35	6.5	20.54	3.375	0.077104	100	100	3.438	0.07518	*		21.96	5.04	182.61
GmaAffx.92550.1.S1_s_at		41.57	8.22	332.57	77.34	8	4.59	13.3	3.741	0.062395	0	100	3.666	0.067029			44.94	9.84	332.57	77.34	7.4	4.19	12.81	3.689	0.063108	33	100	3.595	0.069412	*		41.72	8.64	398.19	103	9.54	5.12	16.47	3.449	0.073308	66	100	3.503	0.072711	*		42.94	8.43	398.19
Gma.965.1.A1_at		155.61	16.43	1222.07	232.45	7.85	5.23	10.96	4.576	0.043751	100	100	4.536	0.045321	*		126.02	22.57	1222.07	232.45	9.7	6.16	15.08	4.693	0.04102	100	100	5.047	0.037085	*		136.92	16.28	1312	255.9	9.58	6.27	13.66	4.583	0.043793	100	100	4.696	0.042471	*		130.3	17.1	1312
GmaAffx.24622.1.S1_at		155	7.73	1023	155.52	6.6	4.9	8.39	5.575	0.03037	100	100	5.616	0.03027	*		137.19	13.13	1023	155.52	7.46	5.41	9.89	5.676	0.028729	100	100	5.719	0.029238	*		139.9	17.54	1125.43	208.48	8.04	5.36	11.45	4.711	0.041097	100	100	4.396	0.048051	*		128.22	9.22	1125.43
Gma.17707.1.A1_at		39.88	7.42	245.72	48.49	6.16	3.84	9.75	4.196	0.048349	100	100	4.263	0.050875	*		37.01	6.22	245.72	48.49	6.64	4.19	10.19	4.269	0.047897	100	100	4.418	0.047596	*		38.45	7.47	221.86	36.42	5.77	3.8	9.06	4.933	0.032838	100	100	4.959	0.038334	*		32.31	5.93	221.86
GmaAffx.26708.2.S1_at		30.43	7.66	185.57	32.02	6.1	3.77	10.95	4.712	0.034108	66	100	4.521	0.045598	*		18.27	5.33	185.57	32.02	10.15	6.06	20.34	5.153	0.031808	33	100	4.817	0.040491	*		27.04	5.93	255.11	56.3	9.44	5.48	16.21	4.028	0.054423	100	100	3.859	0.061061	*		42.01	11.61	255.11
Gma.11368.1.S1_at		217	28.71	1295.2	332.31	5.97	3.35	9.18	3.233	0.082219	100	100	3.444	0.07497	*		198.07	23.59	1295.2	332.31	6.54	3.69	9.91	3.293	0.080052	100	100	3.378	0.077556	*		260.33	40.12	1149.88	117.51	4.42	3.3	6.14	7.164	0.010497	100	100	8.931	0.012306	*		213.56	18.77	1149.88
Gma.20.1.S1_at		62.56	9.61	363.94	60.25	5.82	3.95	8.48	4.939	0.034919	66	100	4.989	0.0379	*		67.59	9.01	363.94	60.25	5.38	3.71	7.6	4.864	0.036422	100	100	4.879	0.039541	*		51.78	7.72	402.79	72.29	7.78	5.16	11.39	4.828	0.038562	66	100	4.84	0.040138	*		54.51	7.53	402.79
GmaAffx.7834.1.S1_at		40.44	9.57	226.96	43.87	5.61	3.39	9.83	4.154	0.045552	100	100	4.227	0.051658	*		45.85	9.82	226.96	43.87	4.95	3.05	8.26	4.029	0.048044	100	100	4.184	0.052646	*		56.1	10.63	209.08	44.42	3.73	2.25	6.01	3.35	0.067768	100	100	2.988	0.096124	*		43.66	11.92	209.08
Gma.8517.1.S1_at		289.77	114.81	1620.64	394.27	5.59	2.73	16.71	3.241	0.067723	100	100	3.301	0.080793	*		456	46.58	1620.64	394.27	3.55	2.09	5.23	2.934	0.096051	100	100	3.137	0.088335	*		139.02	26.65	1907.91	614.8	13.72	6.19	24.29	2.874	0.102276	100	100	2.825	0.10576			370.76	49.61	1907.91
Gma.4332.1.S1_at		79.35	55.87	435.98	89.83	5.49	2.27	100000000	3.371	0.036802	33	100	9.643	0.010584	*		25.28	9.92	435.98	89.83	17.25	9	50.09	4.544	0.043175	33	100	4.35	0.048992	*		25.33	13.03	498.62	141.34	19.68	8.19	130.21	3.334	0.077577	33	100	3.299	0.080893	*		42.93	30.15	498.62
GmaAffx.12086.1.S1_at		63.53	9.18	323.63	54.81	5.09	3.45	7.34	4.68	0.038446	33	100	4.548	0.045104	*		76.13	13.8	323.63	54.81	4.25	2.8	6.53	4.379	0.038858	33	100	4.028	0.056463	*		78.02	15.23	283.7	47.2	3.64	2.38	5.73	4.147	0.03843	33	100	4.4	0.047972	*		73.55	17.2	283.7
GmaAffx.58051.1.S1_s_at		89.73	31.64	442.13	87.01	4.93	2.69	12.16	3.807	0.042984	100	100	3.953	0.058452	*		174.48	56.6	442.13	87.01	2.53	1.42	5.67	2.579	0.071431	100	100	3.25	0.083066	*		64.78	11.11	510.48	166.82	7.88	3.53	13.59	2.666	0.115544	100	100	2.64	0.118505			117.59	29.66	510.48
GmaAffx.22120.1.S1_at		51.68	7.84	252.35	67.81	4.88	2.63	7.79	2.94	0.095827	100	100	2.829	0.105513			36.32	9.71	252.35	67.81	6.95	3.51	13.72	3.154	0.083148	100	100	2.971	0.0971	*		34.31	6.58	210.92	29.03	6.15	4.22	9.43	5.933	0.021568	100	100	6.22	0.024886	*		30.42	7.1	210.92
GmaAffx.90419.1.S1_at		106.99	24.05	516.44	73.23	4.83	3.19	7.99	5.312	0.021837	100	100	6.168	0.025294	*		140.04	31.73	516.44	73.23	3.69	2.44	6.13	4.716	0.02231	100	100	5.009	0.037622	*		106.61	28.67	484.57	58.36	4.55	2.96	8.34	5.813	0.010999	100	100	5.565	0.030807	*		164.55	73.8	484.57
GmaAffx.66264.1.A1_at		84.04	15.78	400.37	101.92	4.76	2.61	7.92	3.067	0.086686	100	100	2.76	0.110028			41.58	11.21	400.37	101.92	9.63	5.02	18.95	3.499	0.070383	100	100	3.253	0.082929	*		59.28	12.99	501.74	113	8.46	4.87	14.59	3.89	0.057697	100	100	3.68	0.066551	*		96.53	12.9	501.74
Gma.144.1.S1_at		177.82	19.8	841.69	173.08	4.73	3.04	6.76	3.811	0.059981	100	100	3.539	0.071408	*		206.42	20.77	841.69	173.08	4.08	2.63	5.75	3.644	0.064902	100	100	3.428	0.075569	*		197.96	21.06	704.33	104.53	3.56	2.58	4.76	4.749	0.035662	100	100	5.01	0.037605	*		235.08	60.36	704.33
GmaAffx.36217.1.S1_at		110.12	9.86	519.51	65.9	4.72	3.6	6.05	6.144	0.022907	100	100	5.853	0.027974	*		92.81	10.44	519.51	65.9	5.6	4.2	7.4	6.395	0.020858	100	100	6.225	0.024846	*		99.17	7.39	431.39	81.57	4.35	2.95	5.88	4.056	0.054246	100	100	4.117	0.054239	*		109.8	22.65	431.39
GmaAffx.83773.1.S1_at		125.97	14.66	553.37	81.66	4.39	3.17	5.95	5.152	0.031256	33	100	5.404	0.032582	*		128	12.03	553.37	81.66	4.32	3.17	5.69	5.154	0.032596	0	100	5.27	0.034172			190.01	15.34	683.54	86.95	3.6	2.76	4.56	5.59	0.026639	66	100	6.048	0.026265	*		171.35	14.09	683.54
GmaAffx.64472.1.S1_at		68.87	11.37	298.29	68.09	4.33	2.56	6.79	3.323	0.074139	100	100	3.711	0.065555	*		71.4	8.14	298.29	68.09	4.18	2.54	6.12	3.309	0.077458	100	100	3.212	0.08478	*		73	13.74	323.17	66.82	4.43	2.7	7.09	3.667	0.05917	100	100	3.331	0.079531	*		95.46	28.8	323.17
Gma.4195.1.S1_at		103.31	27.17	445.65	86.2	4.31	2.55	8.06	3.788	0.047334	100	100	3.868	0.060797	*		111.2	57.22	445.65	86.2	4.01	1.93	26.32	3.232	0.03903	100	100	4.318	0.049661	*		98.15	33.79	407.13	58.22	4.15	2.45	9.76	4.59	0.016737	100	100	6.119	0.025685	*		83.32	20.09	407.13
GmaAffx.55634.1.S1_at		121.4	15.49	506.57	90.94	4.17	2.81	5.92	4.175	0.047908	66	100	3.818	0.062269	*		87.24	18.75	506.57	90.94	5.81	3.66	9.61	4.516	0.039181	66	100	4.337	0.049262	*		114.27	17.99	645.08	133.1	5.65	3.52	8.58	3.952	0.055122	66	100	3.593	0.069482	*		142.89	39.76	645.08
Gma.8022.1.S1_at		195.24	10.48	797.66	152.59	4.09	2.78	5.46	3.939	0.057937	100	100	3.854	0.061199	*		137.9	12.02	797.66	152.59	5.78	3.88	7.93	4.31	0.048751	100	100	4.147	0.053513	*		190.14	16.04	942.85	181.62	4.96	3.32	6.79	4.128	0.052558	100	100	3.858	0.061091	*		148.54	20.77	942.85
Gma.13128.1.S1_at		250.54	30.1	997.48	205.72	3.98	2.54	5.75	3.592	0.065302	100	100	3.287	0.081428	*		215.6	18.65	997.48	205.72	4.63	3	6.44	3.785	0.061655	100	100	3.722	0.065214	*		251.29	29.84	951.01	130.8	3.78	2.77	5.1	5.215	0.028166	100	100	5.587	0.03057	*		229.83	32.49	951.01
GmaAffx.1082.1.S1_at		326.97	19.03	1277.56	186.58	3.91	2.93	4.96	5.068	0.035259	100	100	5.094	0.036449	*		306.43	37.16	1277.56	186.58	4.17	3	5.68	5.104	0.030915	100	100	4.69	0.042576	*		350.82	32.59	1116.37	201.05	3.18	2.18	4.33	3.759	0.059131	100	100	3.323	0.079853	*		425.24	121.45	1116.37
GmaAffx.89567.1.A1_at		42.14	4.86	163.08	19.34	3.87	2.93	5.1	6.064	0.019538	100	100	5.517	0.031321	*		29.26	3.39	163.08	19.34	5.57	4.22	7.35	6.815	0.01782	100	100	6.771	0.021123	*		30.46	4.12	180.24	34.97	5.92	3.84	8.61	4.254	0.048665	100	100	4.163	0.053138	*		33.29	11.48	180.24
Gma.16875.1.A1_at		170.82	21.15	656.55	105.05	3.84	2.69	5.33	4.533	0.039169	100	100	4.927	0.038813	*		147.53	21.25	656.55	105.05	4.45	3.07	6.36	4.749	0.035613	100	100	4.202	0.052234	*		134.34	17.74	705.08	140.99	5.25	3.37	7.64	4.017	0.053884	100	100	3.832	0.061853	*		203.42	51.79	705.08
GmaAffx.15117.1.S1_at		49.9	10.68	190.51	30.22	3.82	2.49	6.22	4.387	0.031878	100	100	3.953	0.058452	*		40.9	7.94	190.51	30.22	4.66	3.09	7.28	4.788	0.03161	66	100	6.123	0.025649	*		45.96	6.79	132.3	38.09	2.88	1.47	4.65	2.231	0.147733	66	100	1.988	0.18514			69.04	7.9	132.3
GmaAffx.19736.1.A1_at		377.77	41.52	1412.85	213.69	3.74	2.69	5.04	4.755	0.035944	100	100	4.291	0.050243	*		372.83	48.63	1412.85	213.69	3.79	2.68	5.26	4.746	0.034273	100	100	5.021	0.037457	*		337.7	46.9	1489.09	189.84	4.41	3.23	6.08	5.888	0.021007	100	100	5.776	0.028687	*		347.36	41.18	1489.09
Gma.6730.1.S1_s_at		213.38	43.09	792.86	137.3	3.72	2.39	5.96	4.027	0.041619	100	100	4.555	0.044966	*		191.79	40.04	792.86	137.3	4.13	2.65	6.73	4.203	0.03953	100	100	4.305	0.049947	*		206.89	41.17	907.78	140.62	4.39	2.92	6.91	4.784	0.029865	100	100	5.009	0.037615	*		194.74	52.25	907.78
GmaAffx.45885.1.S1_at		125.33	20.51	455.67	79.14	3.64	2.41	5.43	4.041	0.04532	100	100	5.201	0.035034	*		131.73	17.44	455.67	79.14	3.46	2.35	4.92	3.997	0.04903	100	100	3.715	0.065426	*		169.75	24.05	543.97	98.63	3.2	2.13	4.65	3.686	0.055814	100	100	3.15	0.08773	*		176.4	29.43	543.97
GmaAffx.88699.1.S1_s_at		811.29	39.27	2939.56	280.34	3.62	3.01	4.29	7.518	0.015466	100	100	6.927	0.020208	*		723.23	71.06	2939.56	280.34	4.06	3.24	5.11	7.663	0.011685	100	100	7.262	0.01844	*		888.96	72.59	3225.18	412.13	3.63	2.78	4.61	5.583	0.026721	100	100	4.989	0.037907	*		957.71	167.41	3225.18
GmaAffx.63834.2.S1_at		158.14	37.77	572.95	113.84	3.62	2.17	6.4	3.459	0.055866	100	100	4.764	0.041347	*		189.55	30.04	572.95	113.84	3.02	1.92	4.57	3.257	0.069488	100	100	3.767	0.063796	*		200.97	32.17	539.7	76.19	2.69	1.89	3.88	4.096	0.032312	100	100	3.594	0.069461	*		186.04	32.64	539.7
Gma.9697.1.S1_at		62.75	6.9	225.52	46.05	3.59	2.32	5.11	3.496	0.068491	100	100	3.259	0.082644	*		77.21	10.6	225.52	46.05	2.92	1.85	4.3	3.139	0.077575	100	100	2.839	0.104934			53.75	7.76	296.05	52.49	5.51	3.68	7.99	4.567	0.041275	100	100	4.475	0.046491	*		90.84	15.02	296.05
GmaAffx.58562.1.A1_at		23.22	7.57	83.12	14.27	3.58	2.08	7.98	3.708	0.033292	0	33	3.152	0.087643			16.29	6.4	83.12	14.27	5.1	2.79	14.72	4.273	0.027537	0	33	3.411	0.076229			27.89	3.23	111.21	19.91	3.99	2.7	5.57	4.13	0.049377	33	100	4.066	0.055489	*		32.72	6.02	111.21
Gma.3062.1.S1_at		16.51	7.19	58.81	19.03	3.56	1.41	13.22	2.08	0.144547	66	100	1.889	0.199527			20.11	5.82	58.81	19.03	2.92	1.26	6.31	1.945	0.170924	100	100	1.944	0.191406			15.7	4.37	40.34	5.75	2.57	1.62	4.88	3.414	0.030014	100	100	3.357	0.078433	*		15.21	4.63	40.34
GmaAffx.64261.1.A1_at		516.63	34.12	1816.85	87.68	3.52	3.08	4.04	13.82	0.001691	100	100	15.114	0.004349	*		441.43	66.73	1816.85	87.68	4.12	3.25	5.53	12.483	0.000351	100	100	9.657	0.010555	*		497.19	48.76	1922.17	278.37	3.87	2.84	5.1	5.042	0.032836	100	100	4.551	0.045046	*		936.01	440.34	1922.17
GmaAffx.73529.2.S1_at		15.76	2.86	55	9.45	3.49	2.29	5.37	3.974	0.043647	100	100	4.209	0.052082	*		15.86	2.64	55	9.45	3.47	2.3	5.19	3.989	0.045067	66	100	3.919	0.059382	*		19.99	3.02	55.84	13.97	2.79	1.58	4.38	2.508	0.118319	33	100	2.437	0.135093			13.51	4.92	55.84
GmaAffx.24146.1.S1_at		54.79	12.78	191.36	30.44	3.49	2.24	5.95	4.137	0.031693	33	66	3.908	0.059671	*		66.04	10	191.36	30.44	2.9	1.99	4.19	3.912	0.043158	66	66	4.311	0.049819	*		71.06	13.8	164.34	28.44	2.31	1.5	3.65	2.951	0.062762	100	100	3.096	0.090419	*		56.6	13.13	164.34
GmaAffx.89823.1.A1_at		81.86	5.21	281.16	40.11	3.43	2.58	4.36	4.927	0.03629	100	100	4.858	0.039855	*		90.63	7.85	281.16	40.11	3.1	2.3	4.03	4.662	0.037325	66	100	5.281	0.034042	*		94.08	9.62	264.66	33.41	2.81	2.13	3.66	4.907	0.028549	100	100	4.441	0.047148	*		83.52	6.96	264.66
Gma.14415.1.A1_at		929.25	111.46	3146.17	384.85	3.39	2.54	4.51	5.533	0.021863	100	100	4.572	0.044667	*		587.36	97.69	3146.17	384.85	5.36	3.85	7.73	6.445	0.017034	100	100	5.962	0.026996	*		857.48	90.46	3610.58	578.44	4.21	2.99	5.7	4.702	0.038611	100	100	4.498	0.046034	*		855.21	158.24	3610.58
GmaAffx.19586.1.S1_at		23.03	6.04	77.69	16.31	3.37	1.94	6.35	3.144	0.06452	66	66	3.149	0.087791	*		22.56	6.15	77.69	16.31	3.44	1.96	6.66	3.164	0.063003	66	66	3.488	0.073258	*		25.61	7.04	90.55	18.18	3.54	2.05	6.85	3.33	0.05548	66	100	2.782	0.10855			32.56	6.07	90.55
GmaAffx.18762.1.S1_at		54.28	11.62	183.15	35.45	3.37	2.07	5.63	3.454	0.056349	100	100	3.915	0.059468	*		45.17	11.47	183.15	35.45	4.05	2.42	7.4	3.703	0.048973	100	100	3.474	0.07382	*		55.73	8.01	186.8	33.46	3.35	2.23	4.87	3.809	0.05259	100	100	3.234	0.083761	*		130.04	77.52	186.8
Gma.6730.1.S1_at		257.27	37.59	839.51	131.59	3.26	2.26	4.67	4.254	0.038933	100	100	4.795	0.040855	*		225.19	40.52	839.51	131.59	3.73	2.51	5.66	4.462	0.033709	100	100	4.238	0.051413	*		239.55	41.1	1010.92	150.38	4.22	2.9	6.27	4.948	0.028878	100	100	5.229	0.034682	*		271.57	49.66	1010.92
GmaAffx.89823.1.S1_at		112.31	10.6	362.83	59.74	3.23	2.29	4.33	4.129	0.04856	100	100	4.046	0.055992	*		88.82	12.26	362.83	59.74	4.08	2.81	5.81	4.493	0.039637	100	100	4.699	0.042435	*		100.9	12.98	333.48	58.15	3.31	2.24	4.68	3.904	0.051204	100	100	3.757	0.064119	*		102.03	12.18	333.48
Gma.8489.1.S1_at		414.42	43.18	1297.64	148.9	3.13	2.41	4.04	5.697	0.020479	100	100	6.348	0.023928	*		730.28	127.12	1297.64	148.9	1.78	1.28	2.59	2.898	0.045523	100	100	2.086	0.172331			439.22	18.99	1988.14	130.94	4.53	3.96	5.14	11.706	0.006202	100	100	10.653	0.008697	*		944.13	188.15	1988.14
Gma.7410.3.S1_s_at		358.21	46.48	1121.33	204.57	3.13	2.09	4.47	3.638	0.058554	100	100	4.495	0.046106	*		402.97	53.06	1121.33	204.57	2.78	1.86	3.98	3.399	0.06423	100	100	3.506	0.072587	*		372.59	61.61	1056.47	153.42	2.84	1.97	4.15	4.137	0.032973	100	100	3.591	0.069549	*		524.72	130.25	1056.47
GmaAffx.83040.1.S1_at		256.42	30.43	801.13	121.66	3.12	2.23	4.27	4.343	0.039627	100	100	4.89	0.039366	*		285.53	26.52	801.13	121.66	2.81	2.04	3.71	4.141	0.045853	100	100	4.133	0.053866	*		293.41	36.14	906.57	168.39	3.09	2.06	4.39	3.56	0.062001	100	100	3.606	0.069047	*		309.48	49.58	906.57
Gma.14846.1.A1_at		135.78	11.87	417.81	65.17	3.08	2.23	4.06	4.257	0.045494	100	100	3.898	0.059961	*		103.14	14.07	417.81	65.17	4.05	2.83	5.7	4.719	0.035322	100	100	4.526	0.045503	*		137.36	16.29	523.48	67.08	3.81	2.84	5.09	5.594	0.023638	100	100	4.745	0.041659	*		153.93	12.17	523.48
GmaAffx.82048.1.S1_at		198.86	17.49	603.91	99.14	3.04	2.16	4.04	4.023	0.051132	100	100	4.017	0.056755	*		186.14	27.64	603.91	99.14	3.24	2.21	4.69	4.059	0.043496	100	100	4.062	0.055605	*		152.89	22.12	654.3	125.5	4.28	2.78	6.3	3.935	0.053392	100	100	3.78	0.063406	*		231.41	34.84	654.3
GmaAffx.47138.1.A1_at		171.52	13.66	513.73	79.47	3	2.18	3.91	4.244	0.046343	100	100	3.794	0.062984	*		185.88	13.63	513.73	79.47	2.76	2.02	3.59	4.066	0.050377	100	100	3.7	0.065923	*		187.3	30.97	620.93	83.71	3.32	2.34	4.82	4.858	0.024264	100	100	5.643	0.03	*		168.24	14.44	620.93
Gma.12090.1.S1_at		272.97	46.74	816.6	124.86	2.99	2.04	4.45	4.078	0.036055	100	100	4.055	0.05578	*		315.51	60.74	816.6	124.86	2.59	1.74	4.02	3.609	0.038685	100	100	3.415	0.076078	*		299.66	59.18	911.54	162.6	3.04	1.95	4.85	3.536	0.050549	100	100	3.64	0.067867	*		289.32	57.32	911.54
GmaAffx.87970.1.A1_at		88.24	12.4	261.05	47.95	2.96	1.96	4.29	3.489	0.061041	100	100	3.103	0.090058	*		96.35	12.82	261.05	47.95	2.71	1.8	3.89	3.318	0.066678	100	100	3.094	0.09052	*		102.39	13.14	320.38	64.48	3.13	2.01	4.54	3.313	0.072034	100	100	3.527	0.071828	*		98.09	8.53	320.38
GmaAffx.25724.1.S1_at		657.69	39.62	1908.27	349.33	2.9	2.01	3.85	3.557	0.068157	100	100	3.826	0.062034	*		602	30.99	1908.27	349.33	3.17	2.2	4.19	3.725	0.06357	100	100	3.752	0.064251	*		665.88	27.65	2023.97	318.66	3.04	2.24	3.87	4.246	0.049916	100	100	3.94	0.058792	*		796.93	125.59	2023.97
GmaAffx.42893.1.A1_at		238.94	26.62	691.5	38.45	2.89	2.38	3.61	9.676	0.00111	100	100	8.226	0.014459	*		175.82	35.95	691.5	38.45	3.93	2.89	5.97	9.796	0.000622	100	100	29.243	0.001167	*		254.07	34.21	921.77	137.93	3.63	2.57	5.06	4.699	0.033783	100	100	4.156	0.053311	*		382.5	123.91	921.77
GmaAffx.83159.1.S1_at		96.87	12.72	278.41	54.16	2.87	1.87	4.16	3.263	0.071652	100	100	3.858	0.061094	*		87.64	12.62	278.41	54.16	3.18	2.05	4.68	3.43	0.065188	100	100	3.285	0.081521	*		108.12	14.53	329.81	58.61	3.05	2.05	4.36	3.671	0.055954	100	100	3.401	0.076629	*		133.88	33.39	329.81
Gma.4867.1.S1_at		762.37	52.87	2171.15	207.01	2.85	2.33	3.44	6.594	0.016148	100	100	6.299	0.024291	*		745.45	83.41	2171.15	207.01	2.91	2.29	3.74	6.388	0.011386	100	100	5.608	0.030356	*		780.71	76.51	2160.69	295.73	2.77	2.06	3.62	4.518	0.035988	100	100	4.1	0.054662	*		843.1	142.2	2160.69
GmaAffx.45644.1.S1_at		17.98	6.5	50.97	7.44	2.83	1.64	7.12	3.34	0.029613	66	66	3.727	0.065036	*		25.47	4.4	50.97	7.44	2	1.38	2.97	2.95	0.054381	33	66	3.162	0.087142	*		18.77	4.64	39.83	3.36	2.12	1.46	3.63	3.674	0.025035	66	0	2.89	0.101785			21.53	3.12	39.83
GmaAffx.19533.1.S1_at		113.3	17.27	314.2	44.12	2.77	1.97	3.95	4.24	0.031791	100	100	4.659	0.04311	*		127.63	22.37	314.2	44.12	2.46	1.71	3.66	3.772	0.033304	100	100	4.601	0.044127	*		135.02	19.59	354.99	55.95	2.63	1.82	3.76	3.711	0.046592	100	100	3.758	0.064073	*		117.68	25.77	354.99
GmaAffx.48202.1.S1_at		60.62	12.67	167.58	33.46	2.76	1.69	4.58	2.99	0.070882	100	100	3.434	0.075348	*		45.4	11.74	167.58	33.46	3.69	2.17	6.85	3.446	0.05461	100	100	3.433	0.075379	*		55.34	14.19	170.41	29.66	3.08	1.89	5.6	3.499	0.042346	100	100	3.502	0.072762	*		63.02	11.77	170.41
GmaAffx.21458.1.S1_at		70.23	9.52	189.7	33.82	2.7	1.81	3.87	3.401	0.062304	66	100	4.414	0.047692	*		72.42	12.16	189.7	33.82	2.62	1.72	3.95	3.263	0.060536	66	100	4.252	0.051102	*		82.83	8.52	168.42	26.9	2.03	1.45	2.74	3.034	0.07478	66	100	3.352	0.078649	*		76.61	7	168.42
Gma.919.1.A1_at		18.49	3.1	49.68	10.87	2.69	1.62	4.19	2.759	0.093456	66	100	2.672	0.116186			17.34	3.55	49.68	10.87	2.87	1.69	4.78	2.827	0.08498	0	100	2.842	0.104733			12.64	3.6	57.28	12.01	4.53	2.56	9.04	3.56	0.055275	33	100	3.826	0.062036	*		17.17	3.31	57.28
Gma.2291.1.S1_at		265.62	24.42	685.42	124	2.58	1.77	3.51	3.322	0.072153	100	100	3.444	0.074953	*		255.55	27.93	685.42	124	2.68	1.82	3.72	3.382	0.067627	100	100	3.728	0.065017	*		265.54	25.18	771.93	192.47	2.91	1.69	4.27	2.609	0.116811	100	100	2.602	0.121387			254.89	23.09	771.93
GmaAffx.71277.1.S1_at		4.41	2.23	11.38	5.1	2.58	0.61	16	1.254	0.306419	33	33	1.342	0.311567			3.03	1.81	11.38	5.1	3.76	0.86	246.55	1.545	0.237627	33	33	1.481	0.276871			5.83	3.22	19.85	2.33	3.41	1.71	37.9	3.527	0.028361	33	66	3.045	0.093019	*		7.12	3.99	19.85
Gma.798.1.S1_at		1066.3	105.12	2744.38	259.61	2.57	2.05	3.23	5.991	0.013284	100	100	5.092	0.03647	*		1000.5	165.67	2744.38	259.61	2.74	2.04	3.88	5.663	0.00773	100	100	5.688	0.029546	*		1108.24	43.1	2548.7	367.21	2.3	1.74	2.87	3.896	0.057433	100	100	4.159	0.053236	*		1133.89	117.38	2548.7
GmaAffx.26708.1.S1_at		69.54	8.85	176.32	23.85	2.54	1.85	3.45	4.198	0.03395	66	100	4.982	0.038	*		68.82	11.69	176.32	23.85	2.56	1.8	3.76	4.047	0.02877	100	100	3.579	0.06998	*		85.64	12.61	211.19	30.5	2.47	1.74	3.5	3.805	0.039166	100	100	4.128	0.053978	*		78.73	9.28	211.19
Gma.7728.1.S1_at		939.45	34.3	2381.03	351.63	2.53	1.91	3.18	4.08	0.053411	100	100	4.366	0.048666	*		911.03	205.45	2381.03	351.63	2.61	1.71	4.35	3.61	0.032448	100	100	4.868	0.039705	*		1015	132.62	2384.99	245.48	2.35	1.8	3.13	4.91	0.015254	100	100	4.951	0.038463	*		1767.24	792.78	2384.99
Gma.17787.1.S1_at		543.27	49.06	1369.72	200.16	2.52	1.86	3.3	4.01	0.047026	100	100	3.592	0.069508	*		493.64	123.88	1369.72	200.16	2.77	1.78	4.91	3.722	0.028131	100	100	3.698	0.065981	*		533.99	55.16	1078.79	118.14	2.02	1.57	2.59	4.178	0.027923	100	100	5.114	0.036168	*		864.83	450.93	1078.79
GmaAffx.57846.1.S1_at		89.2	6.97	225.19	38.71	2.52	1.78	3.36	3.457	0.068049	100	100	3.135	0.08844	*		75.38	4.55	225.19	38.71	2.99	2.12	3.92	3.843	0.058896	100	100	3.903	0.059828	*		85.48	8.77	229.61	36.33	2.69	1.92	3.61	3.857	0.051145	100	100	4	0.057202	*		80.81	11.91	229.61
GmaAffx.12706.1.A1_at		504.89	21.9	1258.51	194	2.49	1.85	3.16	3.86	0.058621	100	100	3.695	0.066073	*		468.05	34.36	1258.51	194	2.69	1.97	3.49	4.012	0.051367	100	100	4.052	0.055858	*		443.66	20.74	1382.34	166.93	3.12	2.47	3.8	5.58	0.02862	100	100	5.536	0.031117	*		441.21	18.29	1382.34
Gma.1661.1.S1_at		263.19	24.35	655.62	86.95	2.49	1.88	3.22	4.346	0.037587	100	100	5.279	0.034062	*		229.79	32.66	655.62	86.95	2.85	2.07	3.97	4.585	0.027425	100	100	5.105	0.036295	*		198.8	37.4	659.24	109.36	3.32	2.19	5.15	3.984	0.040462	100	100	4.055	0.05578	*		171.33	29.52	659.24
GmaAffx.55319.1.S1_at		133	19.97	326.85	29.51	2.46	1.87	3.37	5.441	0.00798	33	100	4.639	0.043463	*		116.14	45.66	326.85	29.51	2.81	1.66	8.01	3.876	0.023941	33	100	3.294	0.081099	*		48.1	39.54	302.73	29.6	6.29	2.62	100000000	5.155	0.008249	33	100	4.182	0.052699	*		150.36	23.95	302.73
GmaAffx.93642.1.S1_s_at		1245.4	282.47	3048.06	141.78	2.45	1.76	3.92	5.704	0.011212	100	100	7.779	0.016126	*		981.03	220.22	3048.06	141.78	3.11	2.24	4.95	7.892	0.002621	100	100	5.91	0.027456	*		956.28	168.56	2656.61	383.8	2.78	1.92	4.15	4.056	0.031905	100	100	3.785	0.063239	*		1202.67	533.47	2656.61
GmaAffx.47845.1.S1_at		260.15	37.97	636.21	80.22	2.45	1.78	3.41	4.237	0.026569	100	100	7.249	0.018502	*		264.26	40.5	636.21	80.22	2.41	1.74	3.4	4.139	0.026316	100	100	6.928	0.020205	*		334.72	36.29	756.91	92.48	2.26	1.71	2.96	4.25	0.031559	100	100	4.058	0.055694	*		249.76	33.16	756.91
GmaAffx.4382.3.S1_at		450.64	42.85	1099.4	135.97	2.44	1.86	3.14	4.551	0.031815	100	33	5.395	0.032688	*		542.64	42.91	1099.4	135.97	2.03	1.57	2.56	3.905	0.044325	100	33	3.551	0.07097	*		553.65	56.61	1012.57	113.58	1.83	1.42	2.35	3.616	0.037654	100	100	3.753	0.064223			527.25	42.01	1012.57
GmaAffx.41414.1.S1_s_at		480.18	142.55	1169.01	148.7	2.43	1.53	4.86	3.344	0.028808	100	100	3.763	0.063911	*		444.65	110.54	1169.01	148.7	2.63	1.73	4.58	3.909	0.020245	100	100	3.616	0.068694	*		414.63	74.7	1111.58	221.53	2.68	1.67	4.21	2.981	0.07543	100	100	2.808	0.106874			576.65	240.39	1111.58
GmaAffx.90845.1.S1_at		154.13	9.25	372.22	50.7	2.41	1.84	3.03	4.231	0.046023	100	100	4.23	0.05161	*		169.7	12.09	372.22	50.7	2.19	1.66	2.78	3.885	0.050609	100	100	3.645	0.067718	*		169.74	22.81	391.56	63.51	2.31	1.6	3.25	3.287	0.059646	100	100	3.041	0.093273	*		256.99	65.74	391.56
GmaAffx.41479.1.A1_at		215.11	32.47	514.76	72.02	2.39	1.7	3.4	3.793	0.03666	100	100	3.292	0.081203	*		189.06	25.67	514.76	72.02	2.72	1.96	3.77	4.26	0.033861	100	100	4.165	0.053096	*		193.42	26.16	461.41	34.54	2.39	1.88	3.14	6.185	0.004373	100	100	6.763	0.021171	*		193.73	24.3	461.41
GmaAffx.89723.1.S1_x_at		718.57	34.76	1713.76	281.05	2.38	1.73	3.07	3.514	0.069212	100	100	3.273	0.082008	*		620.58	39.35	1713.76	281.05	2.76	1.99	3.6	3.852	0.057609	100	100	4.228	0.05165	*		601.41	41.87	1473.41	145.15	2.45	1.99	2.97	5.772	0.019966	100	100	5.224	0.034745	*		647.58	33.41	1473.41
GmaAffx.86023.1.S1_at		418.63	38.21	995.8	100.64	2.38	1.89	2.98	5.361	0.018742	100	100	4.674	0.042857	*		382.39	66.92	995.8	100.64	2.6	1.91	3.77	5.075	0.010218	100	100	8.079	0.014977	*		508.25	28.6	1115.19	164.5	2.19	1.64	2.79	3.635	0.062279	100	100	3.352	0.078648	*		496.52	63.32	1115.19
Gma.3440.1.S1_s_at		909.91	19.23	2154.33	301.69	2.37	1.82	2.92	4.117	0.053511	100	100	4.18	0.052737	*		822.55	180.83	2154.33	301.69	2.62	1.75	4.28	3.786	0.027728	100	100	9.843	0.010165	*		915.55	79.74	1837.89	266.08	2.01	1.48	2.61	3.321	0.063744	100	100	2.847	0.104432			677.28	86.62	1837.89
Gma.11861.1.A1_at		2192.14	234.09	5183.93	561.23	2.36	1.83	3.05	4.92	0.020936	100	100	3.856	0.061165	*		1584.07	240.78	5183.93	561.23	3.27	2.43	4.55	5.895	0.012857	100	100	5.561	0.030843	*		1949.48	230.75	5701.43	725.58	2.92	2.18	3.9	4.928	0.026507	100	100	4.177	0.05282	*		2420.14	283.05	5701.43
GmaAffx.89723.1.S1_at		822.61	47.84	1936.32	336.82	2.35	1.66	3.09	3.274	0.07776	100	100	3.051	0.092737	*		693.44	53.21	1936.32	336.82	2.79	1.96	3.72	3.645	0.062908	100	100	4.054	0.055806	*		686.44	17.95	1754.73	228.17	2.56	2	3.12	4.668	0.041961	100	100	4.398	0.048003	*		724.91	50.71	1754.73
GmaAffx.92333.1.S1_s_at		654.14	42.68	1526.33	279.06	2.33	1.61	3.11	3.09	0.08568	100	100	2.961	0.097629	*		598	138.54	1526.33	279.06	2.55	1.58	4.39	2.98	0.060396	100	100	2.991	0.095948	*		662.75	86.68	1272.79	117.98	1.92	1.49	2.54	4.167	0.016784	100	100	4.19	0.052506			1052.52	519.56	1272.79
Gma.17224.1.A1_at		112.41	9.5	261.41	15.46	2.33	1.97	2.77	8.212	0.002561	100	100	7.742	0.016276	*		106.65	11.42	261.41	15.46	2.45	2.02	3.04	8.053	0.001818	66	100	7.912	0.015604	*		118.7	10.98	223.46	39.69	1.88	1.3	2.56	2.544	0.109622	100	100	2.52	0.127898			114.29	13.86	223.46
Gma.7816.1.A1_at		555.49	22.51	1274.69	169.07	2.29	1.78	2.83	4.217	0.048833	100	100	4.05	0.055895	*		534.28	41.71	1274.69	169.07	2.39	1.82	3.04	4.252	0.041638	100	100	5.455	0.032003	*		584.15	48.1	1480.31	200.42	2.53	1.91	3.25	4.348	0.040193	100	100	4.512	0.04578	*		488.14	41.45	1480.31
Gma.10095.1.A1_at		1089.66	22.08	2491.37	342.46	2.29	1.77	2.81	4.085	0.054271	100	100	4.163	0.053147	*		1167.18	106.15	2491.37	342.46	2.13	1.6	2.77	3.693	0.050361	100	100	3.632	0.068137	*		1349.41	96.62	2287.86	241.82	1.7	1.36	2.08	3.604	0.045536	100	100	3.815	0.062351			1937.31	759.58	2287.86
Gma.483.1.S1_at		647.21	89.21	1466.36	89.26	2.27	1.8	2.98	6.491	0.002905	100	100	7.008	0.019759	*		653.94	69.41	1466.36	89.26	2.24	1.85	2.78	7.185	0.002481	100	100	7.615	0.016809	*		645.44	65.57	1459.92	134.03	2.26	1.81	2.85	5.459	0.013127	100	100	5.59	0.030544	*		607.69	75.32	1459.92
GmaAffx.23063.1.S1_at		579.33	56.45	1313.75	172.45	2.27	1.71	2.95	4.047	0.040164	100	100	3.235	0.083738	*		446.37	60.87	1313.75	172.45	2.94	2.15	4.05	4.743	0.026707	100	100	4.926	0.038828	*		555.53	39.96	1399.06	200.59	2.52	1.88	3.22	4.124	0.047396	100	100	3.639	0.067915	*		646.95	100.86	1399.06
GmaAffx.93019.1.S1_at		57.97	5.72	130.51	28.6	2.25	1.41	3.22	2.487	0.121475	66	66	2.822	0.105962			58.08	11.25	130.51	28.6	2.25	1.33	3.67	2.357	0.112857	66	66	3.15	0.087699			62.82	11.21	177.73	29.14	2.83	1.89	4.3	3.681	0.044596	100	100	3.525	0.071909	*		53.32	7.97	177.73
GmaAffx.62706.1.S1_at		221.56	13.56	496.41	69.87	2.24	1.69	2.83	3.862	0.054247	100	100	3.631	0.068175	*		211.64	22.26	496.41	69.87	2.35	1.73	3.11	3.884	0.044613	100	100	5.258	0.034324	*		231.62	18.83	525.93	76.66	2.27	1.68	2.94	3.729	0.054418	100	100	3.202	0.085257	*		238.8	13.56	525.93
Gma.13595.1.A1_at		193.24	12.46	431.87	62.38	2.23	1.67	2.85	3.751	0.057023	100	100	4.128	0.053981	*		200.71	32.69	431.87	62.38	2.15	1.5	3.13	3.282	0.045883	100	100	3.068	0.091861	*		180.71	14.84	371.58	51.56	2.06	1.54	2.65	3.557	0.056344	100	100	3.372	0.077814	*		190.01	28.93	371.58
GmaAffx.56385.1.S1_at		43.37	8.21	95.74	7.03	2.21	1.63	3.26	4.845	0.008883	100	100	4.559	0.044898	*		46.57	6.79	95.74	7.03	2.06	1.6	2.76	5.032	0.007348	100	100	4.019	0.056699	*		57.9	8.03	86.67	18.5	1.5	0.93	2.23	1.426	0.257567	100	100	2.268	0.151443			47.21	8.27	86.67
GmaAffx.41724.1.S1_at		143.87	11.26	316.76	38.52	2.2	1.71	2.77	4.308	0.037454	100	100	4.856	0.039887	*		136.19	15.83	316.76	38.52	2.33	1.75	3.08	4.336	0.028896	100	100	5.206	0.034974	*		142.53	19.55	366.25	61.46	2.57	1.76	3.66	3.469	0.056711	100	100	3.653	0.067457	*		120.72	13.8	366.25
Gma.14309.1.S1_at		1002.41	38.05	2198.36	247.72	2.19	1.77	2.63	4.772	0.037641	100	100	4.798	0.0408	*		998.01	80.1	2198.36	247.72	2.2	1.73	2.75	4.611	0.030389	100	100	4.349	0.049026	*		1177.16	60.97	2248.38	234.61	1.91	1.56	2.29	4.419	0.037607	100	100	3.708	0.065652			1198.84	88.46	2248.38
Gma.5198.1.A1_at		185.01	12.17	402.94	57.74	2.18	1.63	2.77	3.693	0.058014	100	100	3.287	0.081394	*		147.46	12.5	402.94	57.74	2.73	2.03	3.54	4.324	0.042123	100	100	5.113	0.036194	*		153.23	23.99	359.76	53.34	2.35	1.64	3.39	3.531	0.043616	100	100	3.587	0.069701	*		153.11	9.59	359.76
Gma.12393.3.S1_at		40.45	5.35	87.01	7.08	2.15	1.68	2.83	5.249	0.007668	100	100	5.186	0.035234	*		39.31	3.5	87.01	7.08	2.21	1.82	2.71	6.043	0.009783	100	100	5.908	0.027476	*		44.9	9.17	82.12	11.37	1.83	1.24	2.88	2.548	0.066166	100	100	2.831	0.105423			44.83	7.41	82.12
Gma.9130.1.A1_at		1332.08	54.02	2795.63	217.14	2.1	1.8	2.41	6.541	0.016693	100	100	8.655	0.013089	*		1240.97	316.71	2795.63	217.14	2.25	1.54	3.93	4.049	0.019736	100	100	3.193	0.085672	*		1678.26	58.98	3157.22	668.42	1.88	1.22	2.55	2.204	0.156405	100	100	2.315	0.146667			1959.43	263.93	3157.22
GmaAffx.80684.1.S1_at		239.3	29.65	502.66	48.34	2.1	1.63	2.75	4.644	0.015015	100	100	5.787	0.028589	*		193.45	27.55	502.66	48.34	2.6	1.98	3.52	5.557	0.00987	100	100	5.293	0.033885	*		183.39	22.44	520.97	91.8	2.84	1.93	3.99	3.572	0.059352	100	100	3.167	0.086885	*		234.35	39.11	520.97
GmaAffx.33541.1.S1_at		654.79	61.16	1374.86	108.35	2.1	1.72	2.58	5.787	0.008901	100	100	4.465	0.046681	*		472.87	66.18	1374.86	108.35	2.91	2.26	3.88	7.104	0.004115	100	100	13.476	0.005462	*		655.41	39.15	1529.59	227.1	2.33	1.74	2.97	3.793	0.057507	100	100	3.301	0.080807	*		712.08	69.27	1529.59
GmaAffx.7290.1.A1_at		686.76	59.95	1435.1	151.92	2.09	1.66	2.61	4.582	0.026283	100	100	3.91	0.059634	*		616.96	21.33	1435.1	151.92	2.33	1.91	2.76	5.333	0.030719	100	100	5.143	0.035791	*		597.23	45.22	1422.41	138.94	2.38	1.93	2.91	5.647	0.019135	100	100	7.142	0.019047	*		629.66	31.07	1422.41
Gma.6590.1.S1_at		351.8	54.62	730.94	131.13	2.08	1.37	3.07	2.669	0.08564	100	100	2.149	0.164606			300.55	52.97	730.94	131.13	2.43	1.58	3.73	3.043	0.065844	100	100	2.853	0.104035			459.7	32.25	1057.53	117.86	2.3	1.83	2.83	4.892	0.029564	100	100	4.965	0.03826	*		401.99	69.8	1057.53
GmaAffx.50807.1.S1_at		138	9.89	278.22	53.8	2.02	1.36	2.73	2.563	0.116628	100	33	2.533	0.126867			127.48	11.35	278.22	53.8	2.18	1.46	3	2.741	0.101479	66	33	2.949	0.098307			134.61	11.24	326.36	22.98	2.42	2.03	2.91	7.495	0.005491	66	100	8.725	0.012883	*		126.52	8.99	326.36
Gma.9411.1.S1_at		11.19	4.45	22.55	8.15	2.02	0.73	6.34	1.223	0.306027	100	100	1.024	0.413382			12.73	3.02	22.55	8.15	1.77	0.68	3.5	1.13	0.353825	66	100	1.036	0.408866			8.33	2.28	25.76	3.53	3.09	1.97	5.8	4.147	0.019681	100	100	4.046	0.056003	*		9.36	3.7	25.76
GmaAffx.7290.1.S1_at		629.04	58.75	1267.34	122.84	2.01	1.61	2.52	4.688	0.020248	100	100	3.873	0.060666	*		594.41	24.48	1267.34	122.84	2.13	1.77	2.51	5.373	0.027847	100	100	4.672	0.042887	*		539.31	45.36	1173.9	128.86	2.18	1.72	2.72	4.645	0.028071	100	100	7.269	0.018404	*		579.46	16.19	1173.9
GmaAffx.76298.1.S1_at		335.98	20.29	663.78	58.04	1.98	1.65	2.34	5.332	0.020544	100	100	4.715	0.042152			299.08	29.65	663.78	58.04	2.22	1.79	2.77	5.596	0.011503	100	100	7.531	0.017178	*		320.49	13.61	737.59	100.79	2.3	1.77	2.86	4.101	0.051393	100	100	3.986	0.057569	*		281.7	19.1	737.59
GmaAffx.41724.2.S1_at		92.1	11.9	181.08	27.1	1.97	1.4	2.72	3.006	0.064295	100	100	3.835	0.061763			88.17	14.87	181.08	27.1	2.05	1.41	3.04	3.005	0.054967	100	100	3.288	0.081364	*		90.34	17.54	200.25	32.57	2.22	1.46	3.48	2.971	0.057339	100	100	3.599	0.069269	*		93.16	13.01	200.25
GmaAffx.56171.1.A1_at		203.58	32.26	392.04	64.16	1.93	1.31	2.83	2.625	0.080063	100	100	4.757	0.04146			182.57	16.88	392.04	64.16	2.15	1.52	2.87	3.158	0.073879	100	100	4.104	0.054556	*		178.39	9.86	432.85	43.26	2.43	1.99	2.9	5.735	0.023108	100	100	5.802	0.028446	*		177.74	12.23	432.85
GmaAffx.80610.1.S1_at		489.76	45.84	905.48	109.88	1.85	1.42	2.37	3.492	0.047437	100	100	5.632	0.030115			466.84	72.4	905.48	109.88	1.94	1.41	2.74	3.333	0.036069	100	100	4.631	0.043597			555.12	27.71	1225.62	159	2.21	1.72	2.73	4.154	0.048165	100	100	3.798	0.062866	*		459.64	37.73	1225.62
GmaAffx.26333.1.S1_at		132.5	11.07	243.87	41.58	1.84	1.29	2.46	2.588	0.107223	33	100	2.816	0.106391			128.82	16.54	243.87	41.58	1.89	1.3	2.67	2.571	0.09457	33	100	3.514	0.072321			131.2	11.2	297.34	24.25	2.27	1.86	2.76	6.22	0.010064	33	100	6.944	0.020117	*		122.09	25.48	297.34
GmaAffx.84778.1.S1_at		1214.91	74.06	2155.87	204.47	1.77	1.46	2.12	4.327	0.032293	100	100	3.53	0.071721			1007.63	124.54	2155.87	204.47	2.14	1.66	2.8	4.796	0.013783	100	100	13.105	0.005772	*		1117	101.08	2367.92	275.1	2.12	1.65	2.69	4.268	0.032948	100	100	5.499	0.031514	*		979.82	116.27	2367.92
Gma.9322.1.A1_at		102.03	13.45	172.73	37.83	1.69	1.04	2.51	1.761	0.19465	100	100	1.549	0.261516			61.38	9.03	172.73	37.83	2.81	1.72	4.26	2.863	0.091428	100	100	2.792	0.107927			73.79	18.76	192.49	31.77	2.61	1.63	4.7	3.217	0.043629	100	100	3.909	0.059657	*		62.73	18.21	192.49
GmaAffx.40453.1.S1_at		237.72	15.82	368.42	45.1	1.55	1.21	1.93	2.735	0.088208	100	100	2.325	0.145673			193.84	14.5	368.42	45.1	1.9	1.48	2.38	3.686	0.049645	100	100	4.603	0.044107			189.08	16.21	429.28	61.72	2.27	1.68	2.95	3.764	0.052108	100	100	3.276	0.081897	*		208.52	23.65	429.28
GmaAffx.50807.2.S1_at		104.29	9.31	151.29	18.49	1.45	1.12	1.85	2.27	0.10931	100	100	2.117	0.168491			94.41	10.34	151.29	18.49	1.6	1.21	2.1	2.684	0.071201	100	100	2.467	0.132416			78.68	8.65	190.06	18.36	2.42	1.9	3.09	5.488	0.01364	100	100	4.997	0.037791	*		91.55	12.08	190.06
GmaAffx.92849.1.S1_at		79.7	22.76	84.86	5.12	1.06	0.71	2.02	0.221	0.843833	100	100	0.261	0.81833			81.1	26.96	84.86	5.12	1.05	0.67	2.32	0.137	0.902638	100	100	0.133	0.906322			54.61	8.62	142.21	21.46	2.6	1.81	3.78	3.788	0.040476	66	100	4.806	0.040673	*		48.87	13.18	142.21
Gma.6489.1.S1_at		6061.71	421.19	1291.75	650.66	-4.69	-2.53	-27.4	-6.154	0.005796	100	100	-11.714	0.007209	*		8326.12	347.27	1291.75	650.66	-6.45	-3.51	-37.61	-9.538	0.002271	100	100	-8.588	0.01329	*		7910.21	326.06	3809.28	1498.05	-2.08	-1.25	-5.89	-2.675	0.105459	100	100	-2.92	0.100007			9300.07	858.8	3809.28
Gma.10987.3.S1_at		1050.43	180.64	253.84	43	-4.14	-2.74	-6.23	-4.29	0.041445	100	100	-3.648	0.067623	*		841.5	118.87	253.84	43	-3.32	-2.31	-4.88	-4.649	0.027413	100	100	-4.372	0.04854	*		576.32	139.94	177.79	114.9	-3.24	-1.33	-100000000	-2.201	0.095114	100	66	-1.74	0.224071			260.51	94.83	177.79
GmaAffx.93215.1.S1_s_at		10721.9	719.38	2842.94	1072.57	-3.77	-2.29	-9.98	-6.101	0.005596	100	100	-4.708	0.042275	*		9847.63	1713	2842.94	1072.57	-3.46	-1.92	-9.35	-3.466	0.033904	100	100	-5.243	0.034501	*		9179.45	660.06	7221.85	2413.91	-1.27	-0.8	-2.84	-0.782	0.506616	100	100	-0.644	0.585536			7226.74	2370.34	7221.85
Gma.1796.1.S1_at		438.11	44.19	116.4	13.17	-3.76	-2.93	-4.86	-6.978	0.012729	100	100	-7.286	0.018319	*		282.06	21.2	116.4	13.17	-2.42	-1.95	-3.07	-6.639	0.004924	100	100	-6.31	0.024208	*		245.04	48.14	100.51	48.13	-2.44	-1.2	-11.64	-2.123	0.10099	100	100	-2.459	0.133168			175.78	39.16	100.51
Gma.10987.2.S1_a_at		539.48	95.39	157.36	40.11	-3.43	-2.1	-6.22	-3.693	0.04143	100	100	-2.969	0.09721	*		413.19	67.06	157.36	40.11	-2.63	-1.64	-4.73	-3.274	0.041201	100	100	-4.318	0.049666	*		267.42	77.49	155.4	96.51	-1.72	-0.66	-100000000	-0.905	0.418855	100	100	-0.736	0.538352			160.06	46.16	155.4
Gma.10987.2.S1_at		223.15	37.02	70.11	13.83	-3.18	-2.08	-5.03	-3.872	0.040617	100	100	-3.314	0.080241	*		181.47	32.55	70.11	13.83	-2.59	-1.65	-4.13	-3.149	0.059214	100	100	-5.15	0.035695	*		122.41	31.85	69.7	47.38	-1.76	-0.68	-100000000	-0.923	0.41496	100	66	-0.754	0.529754			78.67	15.8	69.7
GmaAffx.50350.1.S1_at		51.06	3.24	16.68	5.77	-3.06	-1.92	-7.14	-5.193	0.012326	100	100	-5.516	0.031327	*		51.44	5.34	16.68	5.77	-3.08	-1.89	-7.24	-4.418	0.01168	100	100	-3.659	0.067249	*		42.8	2.9	41.07	2.57	-1.04	-0.89	-1.21	-0.444	0.68005	100	100	-0.356	0.756052			47.75	8.8	41.07
Gma.13868.1.S1_at		85.16	10.97	27.94	6.04	-3.05	-2.07	-4.91	-4.57	0.018161	100	66	-3.473	0.073848	*		85.07	11.61	27.94	6.04	-3.05	-2.05	-4.93	-4.366	0.02207	100	66	-8.313	0.014163	*		51	9.02	28.85	10.07	-1.77	-1	-4.28	-1.638	0.177575	66	0	-1.212	0.349256			35.12	7.88	28.85
Gma.5672.3.S1_a_at		143.73	25.86	49.63	6.63	-2.9	-1.94	-4.15	-3.525	0.060019	100	100	-3.016	0.094598	*		130.84	26.26	49.63	6.63	-2.64	-1.69	-3.85	-2.998	0.082624	100	100	-3.026	0.094041	*		108.55	20	41.94	9.59	-2.59	-1.6	-4.43	-3.003	0.060771	100	100	-2.855	0.103894			65.98	17.3	41.94
GmaAffx.13918.1.S1_at		778.04	105.36	295.98	63.03	-2.63	-1.77	-4.22	-3.926	0.02511	100	100	-3.217	0.08456	*		747.97	136.83	295.98	63.03	-2.53	-1.59	-4.18	-3	0.062587	100	100	-3.233	0.083799	*		724.5	127.52	311.57	40.24	-2.33	-1.57	-3.3	-3.088	0.072256	100	100	-3.647	0.067645	*		349.78	163.43	311.57
GmaAffx.78621.1.S1_at		167.61	33.01	64.64	16.4	-2.59	-1.54	-4.74	-2.793	0.070073	66	33	-4.538	0.045285	*		564.48	46.02	64.64	16.4	-8.73	-5.98	-15.17	-10.231	0.004199	100	33	-14.858	0.0045	*		214.75	38.33	264.57	197.04	1.23	0	2.98	0.248	0.825708	100	100	0.261	0.818734			745.05	188.21	264.57
Gma.61.1.S1_at		103.89	21.48	40.38	15.29	-2.57	-1.36	-7.05	-2.409	0.080558	100	100	-6.793	0.020988	*		107.87	15.78	40.38	15.29	-2.67	-1.52	-7.2	-3.073	0.03725	100	100	-8.743	0.012831	*		130.25	21.36	85.88	9.5	-1.52	-1.06	-2.07	-1.898	0.161808	100	100	-2.604	0.121231			92.01	30.32	85.88
Gma.10890.1.S1_at		888.39	125.97	353.12	63.33	-2.52	-1.74	-3.77	-3.796	0.033029	100	100	-3.098	0.090295	*		785.35	104.02	353.12	63.33	-2.22	-1.56	-3.32	-3.549	0.032618	100	100	-3.485	0.07339	*		535.83	109.85	263.34	98.53	-2.03	-1.08	-5.47	-1.847	0.13937	100	100	-1.542	0.262938			396.67	123.54	263.34
GmaAffx.90056.1.S1_at		47.22	4.35	19.01	3.39	-2.48	-1.83	-3.61	-5.117	0.008035	66	33	-5.734	0.029091	*		59.22	3.66	19.01	3.39	-3.12	-2.36	-4.46	-8.061	0.001316	33	33	-6.905	0.020337	*		61.05	7.44	34.97	5.09	-1.75	-1.28	-2.42	-2.892	0.05158	66	66	-5.968	0.02695			63.19	11.62	34.97
GmaAffx.1290.1.S1_at		1201.27	115.68	495.6	34.34	-2.42	-1.98	-2.93	-5.848	0.019007	100	100	-5.47	0.031839	*		1255.54	180.94	495.6	34.34	-2.53	-1.9	-3.24	-4.126	0.047915	100	100	-4.759	0.04143	*		1524.6	155.56	641.9	121.12	-2.38	-1.71	-3.55	-4.477	0.012574	100	100	-4.462	0.046734	*		1361.76	351.19	641.9
Gma.13613.1.A1_at		489.94	16.69	202.09	33.39	-2.42	-1.89	-3.34	-7.711	0.004862	100	100	-7.21	0.0187	*		435.26	48.37	202.09	33.39	-2.15	-1.57	-3.08	-3.967	0.020833	100	100	-3.818	0.06225	*		387.03	52.3	201.32	33.46	-1.92	-1.36	-2.8	-2.991	0.049498	100	100	-2.762	0.109887			391.4	56.43	201.32
Gma.8765.1.S1_at		1121.74	33	480.34	67.59	-2.34	-1.88	-3.05	-8.527	0.003839	100	100	-11.219	0.007852	*		1017.45	185.07	480.34	67.59	-2.12	-1.41	-3.07	-2.726	0.087269	100	100	-4.08	0.055156	*		850.53	18.82	759.78	209.15	-1.12	-0.77	-2.05	-0.432	0.707179	100	100	-0.426	0.711746			784.55	167.27	759.78
Gma.6501.1.A1_at		4240.23	550.11	1913.34	394.77	-2.22	-1.52	-3.49	-3.437	0.030765	100	100	-11.581	0.007373	*		6206.76	173.26	1913.34	394.77	-3.24	-2.41	-4.92	-9.959	0.00312	100	100	-8.147	0.014735	*		4418.65	253.4	3881.97	879.5	-1.14	-0.82	-1.83	-0.586	0.609484	100	100	-0.611	0.603125			6338.75	456.35	3881.97
GmaAffx.70255.1.S1_at		112.21	20.53	52.27	15.57	-2.15	-1.26	-4.4	-2.327	0.085321	100	100	-3.147	0.087849	*		370.7	26.15	52.27	15.57	-7.09	-4.66	-14	-10.464	0.001282	100	100	-13.354	0.005561	*		135.26	19.93	169.3	113.55	1.25	0	2.79	0.295	0.794164	100	66	0.299	0.793104			514.13	142.91	169.3
GmaAffx.86667.1.S1_at		143.48	13.78	67.76	21.96	-2.12	-1.33	-4.58	-2.921	0.053418	100	66	-4.807	0.040659	*		458.55	80.24	67.76	21.96	-6.77	-3.91	-14.99	-4.698	0.032245	100	66	-4.013	0.056847	*		228.08	19.23	175.06	121.03	-1.3	-0.6	-100000000	-0.433	0.70568	100	66	-0.428	0.710197			630.19	144.27	175.06
GmaAffx.47716.1.A1_at		146.55	21.6	70.08	17.91	-2.09	-1.33	-3.74	-2.725	0.054661	100	66	-2.344	0.143743			150.74	13.91	70.08	17.91	-2.15	-1.46	-3.77	-3.557	0.026091	100	66	-3.596	0.069376	*		158.32	19.05	51.95	11.62	-3.05	-2.07	-4.97	-4.767	0.014013	100	66	-4.188	0.052557	*		134.78	15.71	51.95
GmaAffx.39593.1.S1_at		4540.74	309.36	2257.83	307.69	-2.01	-1.59	-2.65	-5.232	0.006375	100	100	-3.791	0.063084	*		5669.77	870.8	2257.83	307.69	-2.51	-1.76	-3.52	-3.694	0.046776	100	100	-3.359	0.078361	*		3989.18	318.29	3252.86	470.02	-1.23	-0.95	-1.65	-1.297	0.273156	100	100	-1.11	0.382573			6610.7	307.65	3252.86
GmaAffx.89772.8.S1_at		166.27	73.22	86.61	31.47	-1.92	-0.5	-5.48	-0.999	0.398144	100	100	-1.045	0.405894			94.04	29.05	86.61	31.47	-1.09	-0.47	-2.91	-0.174	0.870701	100	100	-0.13	0.908298			102.66	9.35	35.53	7.56	-2.89	-2.05	-4.54	-5.581	0.005736	100	100	-8.255	0.01436	*		111.96	12.8	35.53
Gma.4100.2.S1_s_at		121.78	9.43	70.62	17.63	-1.72	-1.19	-2.96	-2.558	0.081746	66	0	-2.216	0.15708			138.99	9.02	70.62	17.63	-1.97	-1.37	-3.37	-3.452	0.041304	66	0	-5.532	0.031154			147.9	13.97	46.19	17.59	-3.2	-1.91	-8.64	-4.528	0.011894	33	33	-3.5	0.072812	*		114.67	8.26	46.19
Gma.1822.1.S1_s_at		1337.44	641.1	782.61	299.08	-1.71	-0.34	-5.31	-0.784	0.4932	100	100	-0.781	0.516356			718.88	219.28	782.61	299.08	1.09	0.38	2.53	0.172	0.872622	100	100	0.137	0.903362			886.56	77.96	295.29	97.6	-3	-1.89	-6.64	-4.733	0.010198	100	100	-3.732	0.064893	*		763.82	49.89	295.29
[truncated: 37 more columns]

## Sheet: Table_S2
Table S2. Soybean candidate genes selected by Affymetrix data for further analyses. nts = nts1007. treatment = partly inoculated plants; control = non-inoculated plants. For details see Figure 1.
		Data of Affymetrix analysis
		using plants of the split-root experiment I; n=3
		arrray signals																															ratios of signals (changes are tested for significance by the student's t test, P values ≤ 0.1 are highlighted in bold; changes of at least 50% are highlighted in bold; changes fulfilling both criteria are marked by an asterix)
		wt control shoots			wt treatment shoots			nts control shoots			nts treatment shoots			wt control non-myc roots			wt treatment myc root-parts			wt treatment non-myc root-parts			nts control non-myc roots			nts treatment myc root-parts			nts treatment non-myc root-parts				shoots: wt treatment (AOM) / nts treatment			shoots: wt control / nts control			shoots: wt treatment (AOM) / wt control			shoots: nts treatment / wt control			shoots: nts treatment / nts control				treatment non-myc root-parts: wt (AOM) / nts
probe ID		mean		SD	mean		SD	mean		SD	mean		SD	mean		SD	mean		SD	mean		SD	mean		SD	mean		SD	mean		SD		x-fold		t-test	x-fold		t-test	x-fold		t-test	x-fold		t-test	x-fold		t-test		x-fold
																																	putative up-regulation by GmNARK in shoots:
Gma.2586.1.S1_at		206.28	±	12.62	768.243	±	590.27	145.723	±	30.0323	132.26	±	73.1675	62.7167	±	57.0833	44.69	±	3.37963	52.91	±	25.8608	70.6533	±	52.3902	37.56	±	13.5398	67.46	±	51.2793		5.80858		0.137668	1.41556		0.032288	3.72427		0.174572	0.641167		0.15929	0.90761		0.782786		0.784317
GmaAffx.46129.1.S1_at		36.1	±	4.71354	113.347	±	72.6659	33.3133	±	10.0643	43.52	±	16.2125	140.653	±	20.4112	126.517	±	17.3592	138.443	±	21.5351	140.5	±	53.1922	129.303	±	20.2533	157.043	±	37.9529		2.60447		0.179607	1.08365		0.686465	3.1398		0.140024	1.20554		0.488946	1.30638		0.406658		0.881561
GmaAffx.245.1.S1_at		209.337	±	34.1669	317.747	±	82.0521	167.7	±	47.0371	134.34	±	26.7709	174.713	±	42.0343	469.343	±	391.018	236.133	±	35.1664	148.487	±	13.8172	273.02	±	33.0937	752.163	±	935.244		2.36524	*	0.0211926	1.24828		0.28259	1.51787		0.10219	0.641741	*	0.0402329	0.801073		0.345844		0.313939
GmaAffx.64502.1.S1_at		512.433	±	142.934	711.817	±	151.728	334.157	±	94.5885	311.517	±	78.8103	90.97	±	19.2607	202.993	±	77.4924	110.167	±	17.3	67.7533	±	18.2602	176.107	±	16.6353	358.327	±	443.482		2.285	*	0.0154093	1.53351		0.145972	1.38909		0.172918	0.607916	*	0.0999758	0.932247		0.766039		0.307448
GmaAffx.93213.1.S1_at		18.5267	±	9.02464	46.1433	±	17.1644	15.0167	±	4.04085	23.0133	±	11.3307	149.66	±	94.488	157.763	±	73.5065	104.837	±	44.6235	91.6633	±	52.9682	144.96	±	65.3051	159.597	±	143.408		2.00507		0.123255	1.23374		0.571917	2.49064		0.0691975	1.24217		0.620074	1.53252		0.313717		0.656885
GmaAffx.87124.1.S1_at		130.803	±	31.6156	177.3	±	24.2457	115.33	±	59.162	90.7033	±	18.6644	359.627	±	41.7255	263.5	±	38.5586	401.063	±	150.322	367.78	±	133.302	359.717	±	63.6802	322.543	±	98.0835		1.95472	*	0.00803233	1.13417		0.709914	1.35547		0.113324	0.693433		0.131477	0.786468		0.529514		1.24344
GmaAffx.30002.1.S1_at		69.56	±	14.3873	95.6133	±	18.578	65.5467	±	16.3961	51.4167	±	14.7079	15.6567	±	9.31424	21.78	±	7.50881	10.8833	±	6.05612	29	±	5.28179	16.4167	±	9.47378	13.5967	±	7.88581		1.85958	*	0.0319559	1.06123		0.765923	1.37454		0.127207	0.73917		0.201382	0.784428		0.3288		0.800441
GmaAffx.34195.1.S1_at		72.25	±	7.41513	89.1967	±	12.3903	54.5633	±	1.02647	48.63	±	3.09089	152.453	±	14.382	140.757	±	12.3267	147.9	±	47.3418	163.417	±	11.8985	167.28	±	33.8229	137.76	±	31.6156		1.83419	*	0.00532029	1.32415		0.0149471	1.23456		0.111859	0.67308		0.00701905	0.891258		0.0343344		1.07361
GmaAffx.91782.1.S1_at		137.167	±	39.5635	309.987	±	171.197	96.8167	±	2.87431	169.523	±	83.0568	4602.17	±	614.759	4616.18	±	214.991	4345.24	±	54.0935	4589.18	±	205.046	5013.39	±	237.708	4950.23	±	369.615		1.82858		0.27019	1.41677		0.152888	2.25993		0.163668	1.23589		0.575309	1.75097		0.204273		0.877786
GmaAffx.63917.1.S1_s_at		24.0367	±	13.4296	74.1667	±	16.3819	34.2733	±	10.5248	44.2367	±	3.39544	444.257	±	141.759	551.467	±	79.2181	484.227	±	44.235	495.503	±	20.3517	499.83	±	54.2828	493.577	±	214.335		1.67659	*	0.0362695	0.701323		0.35742	3.08556	*	0.0148662	1.84038	*	0.0649571	1.2907		0.193669		0.981057
Gma.1983.1.S1_at		227.737	±	21.725	238.153	±	32.6627	103.263	±	9.35123	147.847	±	13.5944	7.31	±	5.18427	13.3	±	5.61971	6.79333	±	4.20015	4.39667	±	1.90395	8.57333	±	4.34111	4.98	±	4.07957		1.61081	*	0.0115004	2.2054	*	0.000803552	1.04574		0.669454	0.6492	*	0.00569465	1.43174		0.00944764		1.36412
GmaAffx.55108.1.A1_at		13.5	±	4.31866	25.52	±	3.72489	15.9333	±	2.15057	16.26	±	4.4	34.2967	±	3.09393	23.0833	±	6.83758	25.8167	±	6.79008	32.64	±	10.6239	29.1633	±	6.68902	25.86	±	3.11557		1.5695	*	0.0497109	0.84728		0.431649	1.89037	*	0.0217618	1.20444		0.481402	1.0205		0.913592		0.998324
																																	putative up-regulation by GmNARK in roots:
Gma.4156.1.S1_s_at		304.203	±	50.8278	314.237	±	54.3132	316.007	±	32.7362	338.633	±	94.6051	994.867	±	379.467	1112.85	±	476.731	1169.24	±	94.5372	744.927	±	291.434	1099.56	±	534.278	386.797	±	81.2337		0.927956		0.718216	0.962648		0.752251	1.03298		0.826749	1.11318		0.608289	1.0716		0.715403		3.02287
Gma.17245.1.A1_at		70.5133	±	3.37699	70.35	±	15.1631	74.7133	±	6.67116	64.42	±	4.19494	113.483	±	27.6696	139.363	±	42.8606	130.81	±	31.9809	75.0533	±	85.8581	73.3533	±	23.7385	44.8067	±	24.8912		1.09205		0.549474	0.943785		0.385691	0.997684		0.986343	0.913586		0.121587	0.862229		0.0864533		2.91943
Gma.15939.1.S1_at		1046.64	±	86.0414	837.05	±	144.976	865.273	±	162.995	825.843	±	187.78	107.573	±	44.6849	84.81	±	22.0136	121.31	±	29.8694	55.83	±	32.5504	43.1467	±	2.82206	43.5	±	12.9944		1.01357		0.93872	1.2096		0.163519	0.799752		0.0976207	0.789045		0.137757	0.954431		0.797181		2.78874
GmaAffx.78522.1.S1_at		56.2233	±	1.65122	55.9	±	6.41152	61.76	±	8.46005	57.38	±	9.40953	24.92	±	4.47362	32.19	±	2.39869	37.1533	±	2.73094	23.1333	±	2.19414	24.98	±	4.00195	15.13	±	10.6659		0.974207		0.832909	0.910352		0.328256	0.994249		0.936654	1.02057		0.844144	0.92908		0.581115		2.45561
Gma.7871.1.S1_at		122.23	±	33.8578	110.697	±	19.1444	115.017	±	15.9413	202.957	±	148.941	734.537	±	213.269	767.67	±	206.992	755.567	±	104.354	494.473	±	148.216	567.797	±	146.12	337.823	±	129.383		0.54542		0.347236	1.06272		0.755257	0.905642		0.634606	1.66045		0.411762	1.76458		0.366724		2.23657
Gma.16867.1.A1_at		885.397	±	1421.31	103.503	±	64.7833	19.82	±	5.57502	1096.14	±	1375.78	8.21667	±	2.05583	10.1333	±	3.15012	14.64	±	2.46002	8.28	±	3.57363	8.75333	±	2.61462	8.11667	±	1.01106		0.094425		0.279997	44.6719		0.35101	0.116901		0.395073	1.23803		0.862574	55.3049		0.246879		1.8037
GmaAffx.8109.2.S1_at		327.253	±	21.6112	312.95	±	18.9691	274.16	±	50.555	367.697	±	37.4378	11.6867	±	0.675747	15.1733	±	3.44964	16.33	±	0.582838	11.6533	±	4.30899	9.49667	±	1.44341	10.33	±	3.29041		0.851109		0.0867409	1.19366		0.169722	0.956293		0.437521	1.12358		0.180443	1.34118		0.0616287		1.58083
GmaAffx.31576.1.S1_at		50.0133	±	4.42597	52.7167	±	6.20988	73.2533	±	16.4094	62.2	±	5.74656	64.52	±	14.1257	73.03	±	12.785	93.29	±	9.3224	75.2233	±	10.6698	78.2033	±	9.01843	60.3467	±	8.81974		0.847535		0.124181	0.682745		0.0769553	1.05405		0.572409	1.24367		0.0436753	0.849108		0.332644		1.5459
GmaAffx.83333.1.S1_at		22.51	±	5.25272	28.2067	±	6.90653	22.65	±	4.80189	35.5433	±	5.73304	17.81	±	2.7848	20.59	±	2.86072	27.5267	±	4.41883	20.8567	±	1.71989	17.2767	±	5.3302	17.96	±	3.55945		0.793585		0.229789	0.993819		0.974452	1.25307		0.318982	1.579	*	0.0439739	1.56924	*	0.0404897		1.53267
GmaAffx.78708.1.S1_at		25.7067	±	0.895786	24.65	±	5.00243	21.5067	±	0.915551	19.8767	±	7.4028	74.4633	±	9.52809	101.54	±	7.99335	112.02	±	13.9185	98.7033	±	12.107	93.9633	±	14.532	74.33	±	8.10124		1.24015		0.407152	1.19529		0.00474381	0.958895		0.736958	0.773211		0.247127	0.92421		0.724297		1.50706
GmaAffx.82121.1.S1_at		498.633	±	6.88117	444.443	±	45.8962	415.68	±	27.2271	421.853	±	80.3147	175.46	±	30.7517	196.37	±	40.7009	220.467	±	29.157	177.813	±	23.7343	141.187	±	13.1273	150.287	±	31.8325		1.05355		0.694061	1.19956		0.0069043	0.891323		0.113183	0.846019		0.174333	1.01485		0.905748		1.46697
Gma.11855.1.S1_at		179.317	±	19.6153	225.343	±	22.7221	237.047	±	29.2038	219.197	±	30.405	465.723	±	37.7455	480.483	±	46.5025	532.16	±	34.4435	438.363	±	26.7041	464.967	±	98.3298	364.357	±	22.1874		1.02804		0.793017	0.756461		0.0467589	1.25668		0.0566378	1.2224		0.128893	0.924698		0.504004		1.46055
Gma.5620.1.S1_at		52.94	±	9.70726	49.22	±	4.9547	62.75	±	1.40043	48.6233	±	6.88304	1141.68	±	226.844	1145.39	±	224.096	1508.87	±	188.492	1184.47	±	135.829	935.1	±	122.978	1037.33	±	47.3077		1.01227		0.908889	0.843665		0.158229	0.929732		0.58618	0.918461		0.563898	0.774874		0.0252722		1.45457
GmaAffx.93648.1.S1_at		12.1267	±	2.39028	9.19	±	2.93102	14.4567	±	3.77354	11.2133	±	3.9949	12.8867	±	3.11866	16.4	±	4.09824	19.9333	±	5.21327	13.6167	±	5.71946	7.62	±	0.913072	13.8	±	1.17843		0.81956		0.518413	0.838829		0.417369	0.757834		0.249859	0.924684		0.751095	0.775651		0.364455		1.44444
GmaAffx.49287.1.A1_at		9.86333	±	3.01331	8.37333	±	1.00808	9.85667	±	0.790021	9.28333	±	2.75754	11.3733	±	1.8081	17.44	±	2.6682	16.9367	±	3.93002	12.3233	±	2.05838	10.7733	±	1.94449	11.8	±	5.86898		0.901975		0.619849	1.00068		0.99722	0.848935		0.462243	0.941196		0.81783	0.941833		0.746642		1.43531
Gma.3310.1.S1_at		1846.93	±	279.676	2435.63	±	251.568	1620.12	±	177.318	2869.72	±	164.942	57.8333	±	10.9212	62.5533	±	14.3407	90.1333	±	10.9405	62.2367	±	5.72121	58.47	±	5.84562	67.9867	±	11.4321		0.848737		0.0668126	1.14		0.301142	1.31875		0.0535021	1.55378	*	0.00548468	1.7713	*	0.000866805		1.32575
Gma.5232.1.A1_at		34.6533	±	2.58684	40.19	±	4.47397	33.8033	±	3.72793	36.5067	±	10.0844	36.5867	±	1.95459	31.76	±	1.96959	51.3667	±	0.765267	35.26	±	3.2982	34.9833	±	6.79722	39.9533	±	5.78109		1.10089		0.594072	1.02515		0.761849	1.15977		0.137095	1.05348		0.773215	1.07997		0.685663		1.28567
GmaAffx.68456.2.S1_s_at		117.91	±	26.2191	140.83	±	18.8869	165.893	±	47.857	121.063	±	26.5952	224.143	±	14.4663	273.067	±	29.4196	292.743	±	8.44717	247.317	±	52.8036	237.58	±	37.932	227.8	±	29.0928		1.16328		0.353135	0.710758		0.202418	1.19439		0.28658	1.02674		0.890802	0.729766		0.229113		1.28509
																																	putative down-regulation by GmNARK in shoots & roots:
GmaAffx.47778.1.A1_at		78.62	±	76.6296	9.24	±	4.25733	48.1067	±	32.1967	73.8733	±	24.9564	94.73	±	73.8585	9.9	±	4.40586	8.03667	±	2.70973	83.59	±	67.7452	123.463	±	51.5699	127.117	±	37.3042		0.125079	*	0.0114941	1.63428		0.559437	0.117527		0.192459	0.939625		0.923654	1.53562		0.334806		0.0632228
Gma.7686.1.S1_at		20.47	±	2.52	17.8267	±	1.38019	109.54	±	4.9211	106.733	±	4.59036	26.82	±	3.86268	21.7033	±	1.05187	24.76	±	6.24973	205.52	±	10.6274	196.553	±	27.2213	201.217	±	9.91242		0.167021	*	5.59673e-06	0.186872	*	9.81287e-06	0.870868		0.186276	5.21413	*	8.97943e-06	0.974378		0.510045		0.123051
GmaAffx.82595.1.S1_at		5.2	±	1.44503	3.19333	±	1.39231	7.50333	±	1.52004	14.37	±	2.61169	4.58667	±	1.86001	4.85667	±	3.82822	2.3	±	0.430929	51.4433	±	6.85971	64.5333	±	14.7593	92.1933	±	63.5168		0.222222	*	0.00282355	0.693025		0.129907	0.614103		0.158299	2.76346	*	0.00600042	1.91515	*	0.0170192		0.0249476
GmaAffx.82595.2.S1_at		3.71333	±	0.985613	4.12667	±	1.88227	9.62	±	0.90835	13.72	±	6.99549	5.57333	±	1.1514	5.49	±	3.00844	7.45	±	3.02372	56.5867	±	9.12309	80.1067	±	10.6949	88.31	±	66.385		0.300777	*	0.0835174	0.386001	*	0.00158226	1.11131		0.753094	3.69479	*	0.07019	1.4262		0.371039		0.0843619
GmaAffx.15983.2.S1_at		79.2667	±	18.9198	41.8233	±	1.98963	64.79	±	6.49021	100.183	±	7.61286	178.927	±	17.1707	105.703	±	47.7049	147.38	±	24.4588	156.99	±	40.5778	153.3	±	34.327	275.913	±	39.3216		0.417468	*	0.000211683	1.22344		0.278261	0.527628	*	0.0270515	1.26388		0.150306	1.54628	*	0.00359321		0.534153
Gma.16116.1.A1_at		119.96	±	5.1998	99.5033	±	24.3262	170.82	±	26.216	176.567	±	28.7665	120.103	±	21.0253	97.02	±	16.3269	80.1767	±	13.1149	91.9867	±	16.3192	125.34	±	23.3275	149.487	±	62.2171		0.563545	*	0.0239481	0.70226		0.0300448	0.829471		0.227455	1.47188		0.0284637	1.03364		0.810764		0.536347
Gma.12684.1.S1_at		421.01	±	18.6105	170.423	±	58.6931	440.91	±	50.3653	301.563	±	59.4808	84.1233	±	15.1004	62.21	±	13.3698	59.9	±	11.4643	106.373	±	28.5275	72.15	±	33.0788	97.2233	±	24.2143		0.565133	*	0.0530862	0.954866		0.555855	0.404796	*	0.00213553	0.716285		0.0293913	0.683957		0.0363377		0.616107
GmaAffx.62958.1.S1_at		17.93	±	6.77856	16.8667	±	2.5442	23.76	±	4.88737	27.4667	±	4.87373	76.3567	±	8.38182	77.12	±	15.9937	46.5933	±	13.3864	82.91	±	22.3348	93.35	±	46.428	126.543	±	39.8167		0.614078	*	0.0288505	0.75463		0.293462	0.940695		0.811748	1.53188		0.119007	1.156		0.404939		0.368201
Gma.17992.1.S1_at		828.38	±	142.667	765.22	±	124.854	1068.65	±	87.2859	1235.77	±	76.0282	317.23	±	4.68827	424.61	±	93.0098	275.89	±	36.0064	494.203	±	66.298	705.113	±	80.7649	548.437	±	68.1764		0.619224	*	0.00507224	0.775165		0.0676115	0.923755		0.594839	1.4918		0.0120163	1.15639		0.0667175		0.503048
Gma.7824.1.S1_at		260.807	±	10.0898	195.56	±	6.11496	271.513	±	15.4656	285.997	±	13.3401	217.35	±	17.1137	185.313	±	28.7163	182.557	±	4.52947	187.59	±	13.4059	214.27	±	32.2978	219.827	±	13.3208		0.683784		0.000436344	0.960567		0.372078	0.749827		0.000663779	1.09658		0.0595126	1.05334		0.286681		0.830457
GmaAffx.40657.1.S1_at		66.1333	±	5.58829	64.77	±	11.419	72.1833	±	17.2606	92.2333	±	7.98104	1064.85	±	112.785	980.61	±	193.802	914.617	±	69.7387	1779.42	±	141.032	2034.14	±	66.8138	1633.62	±	286.411		0.702241		0.0269188	0.916186		0.5945	0.979385		0.861685	1.39466		0.00973475	1.27776		0.141855		0.559872
GmaAffx.68580.1.S1_at		125.36	±	4.05767	123.687	±	2.33928	158.083	±	18.5387	175.377	±	18.8235	196.067	±	30.7002	185.407	±	33.3108	192.637	±	33.2861	278.42	±	16.5129	318.49	±	4.18291	297.05	±	50.1974		0.705263		0.00917184	0.792999		0.0404735	0.986652		0.569544	1.39898		0.0108312	1.10939		0.320249		0.648499
GmaAffx.46141.1.S1_at		512.517	±	25.2842	533.09	±	32.9503	654.91	±	12.497	721.687	±	44.3301	866.47	±	123.62	855.17	±	45.6597	814.137	±	122.415	1073.25	±	111.179	1140.57	±	53.943	1142.97	±	54.3915		0.738672		0.00409323	0.782576		0.00094243	1.04014		0.43928	1.40812		0.00207956	1.10196		0.065973		0.712301
Gma.13371.1.A1_at		692.397	±	42.0311	407.173	±	53.41	718.993	±	51.2692	554.02	±	49.7465	234.563	±	41.2889	132.89	±	30.6679	132.233	±	16.7447	204.543	±	39.5933	181.343	±	71.2149	171.493	±	26.1449		0.734943		0.0252432	0.963008		0.52539	0.588064	*	0.00190285	0.800148		0.0212001	0.77055		0.0161312		0.77107
GmaAffx.63449.1.S1_at		1821.42	±	13.1482	1481.85	±	115.864	1980.94	±	156.861	1771.18	±	117.955	1170.77	±	184.946	935.35	±	133.15	938.617	±	119.196	1135.81	±	42.8513	1131.44	±	214.839	1239.42	±	78.4299		0.836649		0.0387488	0.919473		0.154067	0.81357		0.00726262	0.972415		0.504072	0.894109		0.137797		0.757305
																																	putative down-regulation by GmNARK in shoots:
Gma.3440.2.S1_at		1385.48	±	113.241	1291.49	±	58.8868	3253.92	±	231.546	3489.25	±	225.859	1821.17	±	23.599	2726.94	±	298.261	1594.29	±	161.576	2165.02	±	103.147	2493.28	±	520.556	1945.25	±	196.117		0.370133	*	8.27272e-05	0.425787	*	0.000231563	0.932161		0.271187	2.51845	*	0.000134353	1.07232		0.276118		0.819578
Gma.3440.2.S1_a_at		389.273	±	57.0521	327.733	±	20.4461	732.58	±	51.8231	770.84	±	57.4295	355.797	±	20.0772	657.13	±	126.816	307.04	±	97.8767	434.36	±	44.5552	658.6	±	167.44	389.753	±	34.0939		0.425164	*	0.000229099	0.531373	*	0.00151947	0.841911		0.153437	1.9802	*	0.00122541	1.05223		0.439912		0.78778
Gma.4643.2.S1_at		24.7033	±	19.12	32.6033	±	6.84672	17.43	±	6.17039	66.44	±	16.2039	1475.46	±	115.443	1813.75	±	184.556	1626.39	±	139.887	1462.69	±	47.335	1559.26	±	262.745	1598.13	±	290.948		0.490718	*	0.0290616	1.41729		0.564647	1.31979		0.537396	2.68952	*	0.0448161	3.81182	*	0.0080685		1.01768
GmaAffx.67744.1.S1_at		73.5467	±	7.07978	41.9267	±	17.3684	79.15	±	2.24982	73.1233	±	7.06591	88.09	±	5.75845	69.5133	±	5.49249	79.57	±	21.7511	90.4667	±	6.29448	78.0933	±	11.4172	87.7733	±	15.7325		0.573369	*	0.0449355	0.929206		0.261451	0.570069	*	0.0432433	0.994244		0.945083	0.923858		0.231987		0.90654
Gma.15925.2.A1_at		339.397	±	8.62595	174.3	±	32.3395	276.273	±	44.9174	289.343	±	10.9856	1354.37	±	337.705	342.17	±	78.863	733.67	±	372.938	754.007	±	90.501	447.753	±	128.904	601.63	±	273.293		0.602399	*	0.00430169	1.22848		0.0751348	0.513558	*	0.00103021	0.852523		0.00342766	1.04731		0.650079		1.21947
GmaAffx.15116.1.S1_at		85.9767	±	14.354	108.243	±	62.7272	117.617	±	2.57977	177.607	±	8.88844	15.83	±	3.77493	23.4767	±	4.79189	19.19	±	0.938243	15.51	±	5.26026	22.03	±	0.867583	20.3367	±	2.56188		0.609455		0.130789	0.730991		0.0198143	1.25898		0.581237	2.06575	*	0.00071367	1.51005	*	0.000358523		0.943616
Gma.7867.2.S1_at		93.4833	±	2.91164	90.17	±	15.1464	93.65	±	19.5135	147.81	±	9.60456	6.94	±	0.917006	8.26333	±	2.45783	8.83667	±	3.26197	8.67	±	4.23147	7.77667	±	1.66064	5.85	±	2.21502		0.61004	*	0.00510159	0.99822		0.989027	0.964557		0.728706	1.58114	*	0.000720931	1.57832	*	0.0125146		1.51054
GmaAffx.11999.1.S1_at		61.66	±	5.0249	36.9967	±	1.9596	56.89	±	9.49145	58.2567	±	4.61061	42.4467	±	5.65252	37.1667	±	3.4716	45.59	±	6.05808	39.7733	±	2.25711	42.66	±	2.36778	42.8733	±	9.55636		0.635063	*	0.00182453	1.08385		0.484626	0.600011	*	0.00137524	0.944805		0.436135	1.02402		0.833493		1.06336
Gma.15925.1.S1_at		212.343	±	20.7352	115.777	±	23.9738	172.993	±	25.2269	174.633	±	10.8173	889.423	±	297.569	200.76	±	64.5265	495.343	±	287.671	467.79	±	43.4391	274.35	±	85.7964	357.03	±	147.129		0.66297	*	0.0179024	1.22747		0.105168	0.545233	*	0.0061835	0.82241		0.0491719	1.00948		0.922557		1.3874
GmaAffx.2138.1.S1_at		39.9	±	2.87583	24.67	±	3.77358	30.6267	±	10.7705	37.17	±	5.83118	7.88667	±	1.74701	5.79	±	2.28107	11.2633	±	4.14465	13.2233	±	3.10503	9.45667	±	2.23214	6.86667	±	0.524436		0.663707	*	0.0356252	1.30279		0.223074	0.618296	*	0.00512354	0.931579		0.507347	1.21365		0.407158		1.64029
GmaAffx.29978.1.S1_at		146.26	±	4.68824	97.74	±	11.2417	146.327	±	11.0201	143.713	±	13.892	3.99	±	1.07373	5.75333	±	1.82432	5.74333	±	0.362537	4.27	±	0.978621	4.53333	±	1.35652	5.72333	±	1.97102		0.680104		0.0111966	0.999544		0.992769	0.668262	*	0.00231382	0.982588		0.77852	0.98214		0.811106		1.00349
Gma.1748.2.S1_a_at		125.943	±	59.5152	190.043	±	31.8286	119.583	±	9.26959	274.377	±	49.9012	1448.38	±	115.465	1585.49	±	29.6379	1397.32	±	56.7591	1493.16	±	121.994	1588.76	±	385.94	1559.67	±	523.429		0.692637		0.0691023	1.05318		0.863782	1.50896		0.175313	2.17857	*	0.0296489	2.29444	*	0.00615993		0.895908
Gma.1326.1.S1_at		1855.28	±	279.059	1364.83	±	165.587	1827.77	±	147.612	1930.71	±	131.666	1697.95	±	153.205	1667.5	±	430.003	1713.67	±	208.154	1665.21	±	108.417	1424.34	±	292.854	1724.99	±	103.999		0.706905		0.00978495	1.01505		0.887321	0.735643		0.0589256	1.04065		0.693793	1.05632		0.418358		0.993438
Gma.18057.1.S1_at		179.35	±	23.6453	114.627	±	2.17489	178.91	±	9.92009	154.267	±	30.8735	101.777	±	7.93666	106.537	±	13.2313	93.7667	±	4.97016	97.6767	±	10.6868	108.08	±	17.3955	107.987	±	17.127		0.743042		0.0907766	1.00246		0.977713	0.639123	*	0.00916381	0.860143		0.326481	0.862258		0.258448		0.868317
GmaAffx.57910.1.S1_at		87.3367	±	5.11541	56.5633	±	1.89558	77.72	±	6.7416	70.52	±	5.19936	40.8133	±	1.86186	41.3233	±	2.74535	43.2233	±	13.3501	38.0833	±	0.541972	40.9433	±	7.20002	39.8533	±	3.7861		0.802089		0.0119858	1.12373		0.120412	0.647647	*	0.000614836	0.80745		0.0162191	0.90736		0.216837		1.08456
																																	putative down-regulation by GmNARK in roots:
GmaAffx.33361.1.S1_at		46.7267	±	5.57816	48.5333	±	39.2594	76.31	±	43.3737	91.3567	±	42.3893	78.4467	±	37.1959	121.813	±	123.305	72.5967	±	39.555	228.527	±	136.872	282.65	±	94.6344	287.83	±	43.8973		0.531251		0.268542	0.612327		0.306344	1.03866		0.940891	1.95513		0.144881	1.19718		0.689535		0.252221
Gma.1498.1.A1_at		122.693	±	20.0572	106.693	±	7.70793	91.9667	±	11.6962	92.6767	±	8.40883	42.03	±	9.4104	40.1167	±	2.85756	18.9867	±	3.03523	33.2	±	7.94497	39.7033	±	9.2166	48.5333	±	9.28943		1.15124		0.1004	1.33411		0.0836582	0.869594		0.266662	0.755352		0.0751254	1.00772		0.93607		0.391209
GmaAffx.58008.1.S1_at		12.4533	±	5.61272	12.13	±	6.14549	9.78667	±	2.84713	11.65	±	1.87086	21.7333	±	1.26259	14.92	±	3.5854	9.4	±	5.24146	19.23	±	1.58547	16.6	±	6.05869	23.62	±	7.31051		1.0412		0.903273	1.27248		0.50371	0.974036		0.949581	0.935493		0.825616	1.1904		0.397109		0.397968
GmaAffx.12161.1.S1_at		11.5733	±	7.64181	6.56667	±	3.52	7.16	±	1.93233	8.5	±	0.581292	17.1333	±	5.23408	11.15	±	6.07346	7.13667	±	1.82179	13.8633	±	3.96316	18.0267	±	2.0549	16.2133	±	2.80208		0.772549		0.401076	1.61639		0.387072	0.567396		0.360924	0.734447		0.525553	1.18715		0.314149		0.440173
Gma.6487.1.A1_at		2157.66	±	590.89	2380.98	±	260.268	1688.25	±	112.622	1737.45	±	173.552	1011.6	±	277.283	1256.5	±	117.882	770.723	±	244.126	1609.38	±	311.122	2314.37	±	124.631	1737.97	±	282.825		1.37039		0.0235211	1.27805		0.24787	1.1035		0.581404	0.805249		0.302739	1.02915		0.701497		0.443463
Gma.5322.1.A1_at		253.507	±	7.02242	229.773	±	15.7706	223.94	±	20.2904	256	±	18.7326	285.94	±	52.7884	166.727	±	14.9317	186.353	±	7.33181	331.887	±	38.6672	309.91	±	130.118	401.36	±	88.3843		0.897552		0.137178	1.13203		0.0755693	0.90638		0.0758916	1.00984		0.839652	1.14316		0.114692		0.464305
Gma.5725.1.S1_at		49.5867	±	5.71	45	±	6.41819	26.9367	±	4.46163	46.9367	±	9.91595	70.6567	±	6.52485	58	±	5.87501	41.2967	±	11.35	58.5333	±	10.8366	70.9933	±	24.0121	85.5767	±	39.2264		0.958739		0.790514	1.84086	*	0.00563998	0.907502		0.407421	0.946558		0.708828	1.74248	*	0.0333488		0.482569
Gma.1034.2.S1_a_at		26.13	±	0.815414	22.49	±	9.51719	22.6933	±	12.327	21.2767	±	4.78332	40.5833	±	8.33475	32.46	±	6.59174	25.75	±	4.92053	35.1133	±	12.1063	37.1633	±	4.00666	50.9067	±	6.62275		1.05703		0.853214	1.15144		0.655104	0.860697		0.545303	0.814262		0.158236	0.937573		0.86181		0.505828
GmaAffx.85416.1.S1_at		63.6967	±	15.8625	60.9333	±	10.1145	60.54	±	7.36177	84.8467	±	14.055	85.2167	±	21.322	34.7033	±	15.0498	56.29	±	7.07752	81.07	±	15.0676	59.5433	±	29.3033	98.09	±	12.7636		0.718158		0.0750087	1.05214		0.770167	0.956617		0.81172	1.33204		0.15896	1.4015		0.0567765		0.573861
GmaAffx.12694.2.S1_at		10.8967	±	3.25383	10.5933	±	1.24074	11.6833	±	1.26639	11.55	±	2.50593	32.8667	±	3.48612	27.5967	±	1.71062	27.1167	±	2.68375	41.9067	±	10.1667	40.5767	±	4.58106	47.1	±	9.63687		0.917172		0.585343	0.932668		0.716251	0.972163		0.88738	1.05996		0.796554	0.988588		0.938398		0.575725
Gma.13138.1.S1_at		666.56	±	41.4674	583.963	±	129.709	667.58	±	24.3832	642.57	±	71.7247	331.827	±	37.7667	354.473	±	62.1715	248.747	±	16.8587	489.477	±	39.5295	494.837	±	84.4932	429.047	±	116.478		0.908793		0.531055	0.998472		0.972463	0.876085		0.352739	0.964009		0.64234	0.962536		0.598046		0.579766
GmaAffx.33147.1.S1_at		191.427	±	25.7973	203.763	±	32.623	249.747	±	29.7062	220.353	±	32.1263	466.42	±	38.2826	468.36	±	49.3079	419.293	±	56.9655	666.197	±	32.5943	604.27	±	47.7219	700.313	±	103.133		0.924712		0.564321	0.766483		0.0621475	1.06445		0.634494	1.15111		0.29083	0.882307		0.309292		0.598722
Gma.5053.1.A1_at		53.0433	±	10.7706	46.0033	±	10.4974	61.64	±	17.9327	52.2833	±	1.84343	100.83	±	9.4331	62.62	±	12.4838	66.1833	±	5.16505	89.86	±	8.96751	94.95	±	8.48641	106.87	±	15.4811		0.879885		0.365161	0.860534		0.515902	0.867278		0.462992	0.985672		0.909923	0.848205		0.419485		0.619288
GmaAffx.4905.1.S1_at		2.93667	±	1.07449	5.71667	±	3.25433	5.65	±	4.06462	5.03333	±	3.1202	137.517	±	16.7519	83.32	±	26.6185	88.6	±	16.0408	128.14	±	12.3364	111.937	±	28.7109	135.373	±	6.44082		1.13576		0.805886	0.519764		0.326241	1.94665		0.232721	1.71396		0.332907	0.890855		0.845066		0.654486
Gma.8389.1.A1_at		366.667	±	55.449	191.663	±	41.9947	457.633	±	20.3344	216.477	±	45.1765	80.43	±	8.48215	47.4633	±	9.60655	49.6167	±	2.86163	74.2067	±	9.49119	62.19	±	9.97824	75.24	±	8.78777		0.885376		0.524309	0.801224		0.0559351	0.522718	*	0.0120829	0.590391	*	0.0220207	0.473035	*	0.00108376		0.659445
Gma.6896.1.S1_x_at		28.2233	±	2.13561	27.7833	±	4.82125	26.49	±	4.16105	27.97	±	3.35148	63.25	±	4.90829	35.3867	±	5.50923	43.11	±	3.23727	49.7767	±	6.8477	59.7433	±	13.1118	64.5333	±	9.00409		0.993326		0.958728	1.06543		0.555875	0.98441		0.892074	0.991024		0.9174	1.05587		0.656437		0.668027
Gma.12211.1.S1_at		609.443	±	86.616	591.113	±	16.5361	557.567	±	60.9554	609.427	±	96.1951	435.013	±	55.3161	466.02	±	77.5922	307.79	±	34.0403	395.063	±	72.1669	374.663	±	166.874	457.843	±	51.4871		0.96995		0.761486	1.09304		0.444026	0.969923		0.737022	0.999973		0.999833	1.09301		0.474378		0.672261
Gma.15488.1.S1_at		101.993	±	26.4831	86.2167	±	18.928	81.62	±	5.8516	77.1533	±	5.43667	243.403	±	1.34805	202.42	±	22.5334	192.967	±	29.3212	243.563	±	19.7325	234.11	±	16.5881	254.247	±	24.5928		1.11747		0.470013	1.24961		0.263118	0.845317		0.448454	0.756455		0.186732	0.945275		0.3876		0.758974
GmaAffx.33048.1.S1_at		359.23	±	37.8989	363.187	±	17.5634	325.793	±	45.5423	412.733	±	29.9207	421.727	±	46.6403	339.29	±	23.3329	334.737	±	27.8054	375.99	±	33.0484	414.557	±	78.6291	409.103	±	36.3248		0.879955		0.0686883	1.10263		0.383683	1.01101		0.877636	1.14894		0.127391	1.26686		0.0506706		0.81822
Gma.1965.1.S1_at		1138.9	±	86.878	1185.82	±	132.29	1038.03	±	64.9671	1117.52	±	71.6061	1707.2	±	31.6211	1434.95	±	77.9194	1538.57	±	103.012	1742.64	±	123.389	1627.81	±	74.4122	1772.35	±	105.425		1.06112		0.475573	1.09717		0.182576	1.0412		0.634649	0.981228		0.758717	1.07658		0.227551		0.868096
Gma.6110.1.S1_at		241.933	±	14.8513	192.577	±	19.9828	221.707	±	15.0266	214.927	±	10.4106	830.587	±	66.0202	660.933	±	67.9942	705.223	±	35.9248	843.737	±	61.6526	782.867	±	25.6025	774.37	±	41.6383		0.896011		0.160916	1.09123		0.172612	0.795991		0.0264473	0.888371		0.0613842	0.969419		0.555586		0.910706
[truncated: 51 more columns]

## Sheet: Table_S3
Table S3. Affymetrix data of putative CCAAT binding TF genes of soybean. Information found in literature on regulation of soybean gene expression by rhizobia is provided in the last column (column CH).																																	ratios of signals (changes are tested for significance by the student's t test, P values ≤ 0.1 are highlighted in bold; changes of at least 50% are highlighted in bold; changes fulfilling both criteria are marked by an asterix)
		wt control shoots			wt treatment shoots			nts control shoots			nts treatment shoots			wt control non-myc roots			wt treatment myc root-parts			wt treatment non-myc root-parts			nts control non-myc roots			nts treatment myc root-parts			nts treatment non-myc root-parts				shoots: wt treatment (AOM) / nts treatment			shoots: wt control / nts control			shoots: wt treatment (AOM) / wt control			shoots: nts treatment / wt control			shoots: nts treatment / nts control				treatment non-myc root-parts: wt (AOM) / nts
probe ID		mean		STABW	mean		STABW	mean		STABW	mean		STABW	mean		STABW	mean		STABW	mean		STABW	mean		STABW	mean		STABW	mean		STABW		x-fold		t-test	x-fold		t-test	x-fold		t-test	x-fold		t-test	x-fold		t-test		x-fold
Gma.12360.1.S1_at		658.803	±	31.6446	560.45	±	34.1466	631.293	±	15.641	575.277	±	9.2421	562.893	±	22.9691	534.237	±	25.6291	503.687	±	21.2492	516.597	±	32.3563	540.903	±	42.8388	518.967	±	32.5049		0.974227		0.508071	1.04358		0.248392	0.850709		0.021596	0.873215		0.0117968	0.911267		0.00592328		0.970557
Gma.16196.1.S1_at		317.09	±	14.4782	327.983	±	54.1997	368.623	±	16.2619	304.507	±	37.7702	756.477	±	45.652	881.613	±	57.5545	766.63	±	55.9793	910.227	±	57.9996	826.21	±	43.017	920.573	±	82.4319		1.0771		0.571505	0.860201		0.0148593	1.03435		0.75353	0.960316		0.618604	0.826065		0.0540625		0.832775
Gma.3174.1.S1_at		138.327	±	9.72165	148.797	±	18.5155	169.89	±	11.3462	175.97	±	4.83799	673.293	±	63.8983	983.123	±	137.484	637.907	±	86.518	733.623	±	151.785	1127	±	120.807	849.767	±	213.476		0.84558		0.0697374	0.814213		0.0216013	1.07569		0.434776	1.27213		0.00387239	1.03579		0.441348		0.750685
Gma.3634.1.S1_at		212.487	±	20.4535	216.24	±	47.868	240.3	±	35.3926	305.34	±	30.4761	1374.16	±	85.0262	1606.54	±	70.6037	1295.51	±	167.406	1585.95	±	146.3	1745.97	±	38.9888	1548.42	±	291.465		0.708194		0.0530102	0.884256		0.303918	1.01766		0.906638	1.43698		0.0118584	1.27066		0.0733987		0.836668
Gma.5586.2.S1_at		340.19	±	32.6399	399.27	±	43.7761	475.61	±	15.5386	392.153	±	15.3901	735.663	±	91.6712	851.817	±	19.613	717.343	±	67.1383	853.833	±	150.59	833.163	±	77.6115	864.867	±	56.6019		1.01815		0.803645	0.715271		0.00290922	1.17367		0.134209	1.15275		0.0671881	0.824527		0.00271607		0.829427
GmaAffx.12933.1.S1_at		77.5967	±	9.82261	82.4833	±	1.24597	80.9633	±	13.6878	90.8067	±	5.63094	28.9233	±	6.08976	24.9133	±	2.04104	24.5667	±	6.09484	26.73	±	6.99033	26.63	±	6.53014	30.98	±	5.56989		0.90834		0.0667839	0.958417		0.746693	1.06298		0.440823	1.17024		0.113388	1.12158		0.313523		0.792985
GmaAffx.21388.1.A1_at		527.103	±	8.23569	517.453	±	39.6158	571.753	±	15.4571	662.907	±	61.7793	1689.89	±	158.745	1787.33	±	288.425	1649.38	±	241.854	1856.09	±	85.0653	2065.11	±	185.413	1788.94	±	81.8047		0.780582		0.0264678	0.921907		0.0115501	0.981692		0.700733	1.25764		0.0195366	1.15943		0.0682721		0.921989
GmaAffx.40657.1.S1_at		66.1333	±	5.58829	64.77	±	11.419	72.1833	±	17.2606	92.2333	±	7.98104	1064.85	±	112.785	980.61	±	193.802	914.617	±	69.7387	1779.42	±	141.032	2034.14	±	66.8138	1633.62	±	286.411		0.702241		0.0269188	0.916186		0.5945	0.979385		0.861685	1.39466		0.00973475	1.27776		0.141855		0.559872
GmaAffx.79944.1.A1_at		84.8533	±	10.0375	79.1167	±	3.71464	97.8233	±	9.61017	91.28	±	11.473	623.543	±	66.4557	733.753	±	125.53	623.303	±	22.2978	745.95	±	161.394	850.17	±	265.95	505.37	±	143.48		0.866747		0.155562	0.867414		0.181272	0.932393		0.405764	1.07574		0.50573	0.933111		0.491047		1.23336
GmaAffx.82813.1.S1_at		334.917	±	5.99001	312.74	±	14.9305	324.593	±	33.8206	290.177	±	11.0598	273.92	±	29.9311	309.953	±	25.9057	279.473	±	28.4069	304.483	±	24.1896	305.65	±	16.9299	286.527	±	30.3588		1.07776		0.103267	1.0318		0.630143	0.933785		0.075358	0.866415		0.00352264	0.89397		0.16919		0.975383
GmaAffx.82813.2.S1_at		30.5867	±	2.84312	26.7267	±	2.0292	28.7133	±	2.71165	33.3733	±	10.9838	36.78	±	8.46795	39.4133	±	3.14137	35.35	±	9.52878	33.2533	±	6.46588	38.17	±	9.44978	37.6833	±	12.5804		0.800839		0.36093	1.06524		0.455297	0.873801		0.128148	1.09111		0.692425	1.16229		0.514998		0.93808
Gma.10579.1.S1_at		8.93333	±	2.38699	9.86667	±	4.49428	12.7433	±	5.83029	8.81667	±	6.81713	4.68667	±	2.45476	6.86333	±	1.19926	6.09333	±	2.61106	5.47333	±	2.38404	5.92333	±	2.4731	3.95333	±	1.77272		1.11909		0.834657	0.70102		0.353998	1.10448		0.766626	0.98694		0.979021	0.691865		0.490552		1.54132
Gma.12719.1.S1_at		592.103	±	39.6714	489.957	±	25.5661	598.507	±	31.546	592.157	±	47.5264	151.47	±	27.7641	139.623	±	22.0773	122.29	±	17.328	125.46	±	26.5372	125.123	±	32.4765	124.873	±	25.7459		0.827411		0.0304979	0.989301		0.837502	0.827485		0.0199695	1.00009		0.998881	0.98939		0.856501		0.979312
Gma.1955.3.S1_at		482.353	±	5.62601	461.997	±	87.5914	440.43	±	12.0236	445.373	±	20.4107	694.377	±	45.2318	677.713	±	15.896	632.637	±	65.37	737.83	±	11.6183	693.083	±	26.1251	676.237	±	40.1294		1.03732		0.76489	1.09519		0.00543416	0.957797		0.708435	0.923334		0.0389601	1.01122		0.736054		0.935526
Gma.403.1.A1_at		11.7567	±	2.74831	10.9333	±	2.12227	13.15	±	0.765441	12.77	±	3.15501	213.897	±	36.864	198.063	±	65.4512	179.937	±	27.129	152.743	±	27.9218	128.867	±	63.2336	137.977	±	27.8901		0.856173		0.449869	0.894043		0.445236	0.929969		0.702349	1.08619		0.69642	0.971103		0.849238		1.30411
Gma.8502.1.A1_at		16.4333	±	6.5068	13.3167	±	3.56102	17.48	±	9.40266	15.4667	±	3.88428	17.23	±	8.07903	13.3133	±	13.8417	18.6267	±	6.81683	19.2467	±	5.22533	20.0533	±	4.21514	21.85	±	4.28606		0.860991		0.518757	0.940122		0.88171	0.810345		0.507068	0.941176		0.835956	0.884821		0.749022		0.852479
Gma.8502.1.S1_at		5.97	±	2.11348	8.00333	±	1.5838	8.45	±	3.46766	7.46	±	2.73812	11.7733	±	1.90427	6.32	±	4.52176	6.49	±	2.14112	6.49333	±	2.23191	9.40667	±	2.11954	8.65667	±	1.2434		1.07283		0.780888	0.706509		0.349818	1.34059		0.253241	1.24958		0.497059	0.88284		0.717718		0.749711
GmaAffx.10582.1.S1_at		491.27	±	18.6811	472.413	±	11.718	494.817	±	60.7283	609.153	±	44.1715	1211.08	±	43.7274	1046	±	74.4575	1040.06	±	66.058	1123.1	±	180.636	1079.71	±	199.348	1083.34	±	67.3997		0.775524		0.0065946	0.992832		0.927628	0.961616		0.212705	1.23996		0.0130812	1.23107		0.0577492		0.96005
GmaAffx.10582.2.S1_at		536.803	±	43.5773	562.583	±	56.8023	571.847	±	25.2214	626.89	±	37.4748	1281.57	±	57.4302	1151.72	±	127.02	1136.52	±	90.8395	1129	±	131.525	1178.6	±	127.109	993.203	±	31.126		0.89742		0.177021	0.938719		0.294443	1.04803		0.566628	1.16782		0.05327	1.09626		0.102425		1.1443
GmaAffx.42919.1.S1_at		793.457	±	34.6523	756.427	±	69.3634	695.07	±	42.9506	732.13	±	49.458	610.707	±	45.5071	552.363	±	48.4408	571.847	±	41.6394	596.69	±	57.1356	561.63	±	49.2795	528.187	±	58.6889		1.03319		0.647211	1.14155		0.0366486	0.953331		0.454624	0.922709		0.153408	1.05332		0.382605		1.08266
GmaAffx.46657.1.S1_at		495.977	±	23.8088	519.667	±	28.2432	555.427	±	72.3673	444.043	±	16.2339	718.35	±	48.7859	723.64	±	49.6196	740.46	±	89.1859	728.4	±	41.343	736.333	±	37.0944	650.543	±	58.4189		1.17031		0.0158537	0.892965		0.247878	1.04776		0.328927	0.895291		0.0354751	0.799463		0.0599711		1.13822
GmaAffx.63499.1.S1_at		33.2367	±	9.18698	38.5233	±	2.73061	46.8933	±	12.299	43.21	±	3.61249	64.5133	±	7.98762	64.8933	±	8.70462	68.8667	±	1.00132	69.25	±	11.8632	72.8367	±	9.36377	62.2767	±	8.35843		0.891537		0.147505	0.708772		0.198206	1.15906		0.393477	1.30007		0.155038	0.921453		0.644816		1.10582
Gma.13083.1.A1_at		242.177	±	13.789	237.383	±	22.2886	217.947	±	12.2299	218.837	±	6.63242	369.67	±	25.5238	381.567	±	32.5843	337.28	±	3.8723	377.297	±	20.2363	393.62	±	29.7265	356.777	±	16.4188		1.08475		0.239305	1.11117		0.0850681	0.980207		0.767261	0.903624		0.0574583	1.00408		0.917111		0.945353
Gma.18106.1.S1_at		724.27	±	43.3773	676.427	±	22.6444	672.983	±	63.2446	698.443	±	6.66052	1047.95	±	19.4793	952.27	±	12.2706	937.51	±	141.863	1010.99	±	94.2844	1048.48	±	22.6861	1072.55	±	11.2352		0.968478		0.181485	1.07621		0.311187	0.933943		0.16561	0.964341		0.365691	1.03783		0.526203		0.874097
Gma.3028.1.S1_at		665.283	±	52.2033	625.23	±	51.8129	661.67	±	58.5002	634.89	±	31.7318	962.177	±	59.0917	848.42	±	14.5184	900.36	±	109.517	950.733	±	67.8764	930.37	±	57.8104	911.043	±	25.7713		0.984785		0.796662	1.00546		0.940213	0.939795		0.398977	0.954315		0.43744	0.959527		0.524209		0.988274
GmaAffx.49363.1.S1_at		145.257	±	52.936	164.773	±	69.2545	246.75	±	37.3405	76.1767	±	54.491	409.193	±	35.3136	550.08	±	44.6549	462.793	±	7.44914	489.27	±	52.0139	473.103	±	22.8927	452.113	±	90.8012		2.16304		0.156585	0.58868		0.0533359	1.13436		0.717919	0.524428		0.190386	0.30872	*	0.0110534		1.02362
GmaAffx.49363.2.S1_at		78.3333	±	7.78638	75.0633	±	10.6599	86.7267	±	20.5896	76.1	±	1.95008	136.473	±	7.99533	127.997	±	15.3871	112.883	±	11.7604	117.27	±	7.5045	125.877	±	9.91902	119.54	±	20.8669		0.986378		0.876437	0.903221		0.545077	0.958255		0.689985	0.971489		0.655049	0.877469		0.423776		0.944314
GmaAffx.63832.1.S1_at		128.49	±	10.6743	137.567	±	15.1036	145.09	±	2.19481	114.123	±	9.64905	204.14	±	15.5951	213.717	±	24.825	218.657	±	23.0123	217.737	±	13.6047	194.653	±	25.5456	179.85	±	28.2547		1.20542		0.0861485	0.885588		0.0576778	1.07064		0.443192	0.888188		0.158802	0.786569		0.00561622		1.21577
GmaAffx.66953.1.S1_at		9.76	±	1.51562	7.99	±	0.695414	8.68667	±	1.66602	10.1567	±	1.10138	9.48333	±	3.10809	1279.88	±	425.962	11.4733	±	1.42149	10.6267	±	1.48392	1462.68	±	558.57	19.8233	±	5.65601		0.786675		0.0449632	1.12356		0.455517	0.818648		0.139846	1.04064		0.732409	1.16922		0.271376		0.578779
GmaAffx.81045.1.A1_at		61.3167	±	6.17134	55.53	±	9.61264	52.43	±	6.17039	57.2467	±	12.5598	120.517	±	6.64857	128.823	±	34.5672	100.637	±	15.3464	112.837	±	13.3302	163.197	±	39.8626	134.493	±	41.549		0.970013		0.860032	1.1695		0.152547	0.905627		0.429803	0.933623		0.640918	1.09187		0.583154		0.748265
GmaAffx.81045.1.S1_at		228.013	±	23.2363	230.12	±	27.6621	258.893	±	19.5756	232.027	±	30.3482	193.45	±	2.0033	209.83	±	9.36443	195.473	±	4.36616	228.53	±	2.24134	205.583	±	16.8405	198.79	±	17.6512		0.991783		0.939764	0.880723		0.153149	1.00924		0.924409	1.0176		0.864533	0.896225		0.267035		0.983316
GmaAffx.81559.1.S1_at		414.643	±	23.8505	424.803	±	9.74336	438.817	±	2.41881	436.197	±	16.07	756.3	±	123.559	848.97	±	33.5444	846.937	±	59.034	894.77	±	61.6968	901.53	±	46.1156	852.27	±	85.5574		0.97388		0.352943	0.944912		0.155644	1.0245		0.532094	1.05198		0.264051	0.994029		0.793902		0.993742
GmaAffx.86595.1.S1_at		1011.57	±	50.3747	1075.19	±	47.2105	920.29	±	25.5732	1076.71	±	25.9023	2040.06	±	139.294	2253.18	±	110.185	2089.27	±	97.5784	2192.4	±	62.7481	2284.53	±	112.007	2262.14	±	306.522		0.998585		0.96327	1.09918		0.0488892	1.0629		0.185684	1.0644		0.117177	1.16997		0.00174		0.923584
GmaAffx.89077.1.A1_s_at		582.71	±	45.5017	512.793	±	41.7993	569.823	±	20.2968	526.42	±	11.0966	921.1	±	149.178	960.433	±	60.1557	747.087	±	56.377	889.61	±	89.5615	1045.58	±	205.054	916.993	±	18.5302		0.974114		0.614247	1.02262		0.677353	0.880015		0.12156	0.9034		0.105819	0.92383		0.0313789		0.814713
GmaAffx.90612.1.S1_at		983.353	±	145.653	1116.39	±	88.7714	1300.49	±	28.2337	1093.26	±	128.914	2201.29	±	90.7294	2449.37	±	114.852	2391.18	±	183.048	2349.59	±	214.255	2105.49	±	30.728	2162.3	±	174.264		1.02115		0.810637	0.756143		0.0207931	1.13529		0.248098	1.11177		0.383146	0.840655		0.0529992		1.10585
GmaAffx.90612.1.S1_s_at		736.82	±	21.6551	732.363	±	49.7739	765.7	±	28.5973	706.66	±	44.806	856.353	±	65.936	919.643	±	36.7168	963.17	±	80.2451	978.103	±	44.4602	898.387	±	36.9938	883.893	±	28.1396		1.03637		0.542567	0.962283		0.235635	0.993951		0.893791	0.959067		0.353084	0.922894		0.126711		1.08969
[truncated: 33 more columns]
